# Supplementary material for: An origin identification model for labeling of shiitake (Lentinula edodes)
Source: NPJ Sci Food. 2021 Feb 2;5:2. doi: 10.1038/s41538-021-00085-4 (PMC7854607; doi:10.1038/s41538-021-00085-4)
Supplement: Supplementary file 1 — Supplementary Tables 1–8 [file 41538_2021_85_MOESM1_ESM.xlsx]

## Sheet: Table 1
Supplementary Table 1: Raw SPSS DA+ROC results (for Figure 2)
SET OLang=English Unicode=Yes Locale="English-UK" Small=0.0001 THREADS=AUTO Printback=On BASETEXTDIRECTION=AUTOMATIC DIGITGROUPING=No TLook=None SUMMARY=None MIOUTPUT=[observed imputed pooled diagnostics] TFit=Both LEADZERO=No TABLERENDER=light.
GET
FILE='L:\2020_0_표고원산지_SIR_Nature Food\표고_BULK\SPSS\생표고_BULK_English.sav'.
DATASET NAME 데이터세트2 WINDOW=FRONT.
DATASET ACTIVATE 데이터세트2.
DATASET CLOSE 데이터세트1.
DATASET ACTIVATE 데이터세트2.
SAVE OUTFILE='L:\2020_0_표고원산지_SIR_Nature Food\표고_BULK\SPSS\생표고_BULK_English.sav'
/COMPRESSED.
DATASET ACTIVATE 데이터세트2.
SAVE OUTFILE='L:\2020_0_표고원산지_SIR_Nature Food\표고_BULK\SPSS\생표고_BULK_English.sav'
/COMPRESSED.
DISCRIMINANT
/GROUPS=TYPE(1 2)
/VARIABLES=δ13C δ15N δ18O δ34S
/ANALYSIS ALL
/SAVE=CLASS SCORES PROBS
/PRIORS SIZE
/STATISTICS=MEAN STDDEV UNIVF BOXM COEFF RAW CORR TABLE CROSSVALID
/PLOT=SEPARATE
/PLOT=CASES
/CLASSIFY=NONMISSING POOLED.
Discriminant
Notes
Output Created		07-AUG-2020 14:26:23
Comments
Input	Data	L:\2020_0_표고원산지_SIR_Nature Food\표고_BULK\SPSS\생표고_BULK_English.sav
	Active Dataset	데이터세트2
	Filter	<none>
	Weight	<none>
	Split File	<none>
	N of Rows in Working Data File	354
Missing Value Handling	Definition of Missing	User-defined missing values are treated as missing in the analysis phase.
	Cases Used	In the analysis phase, cases with no user- or system-missing values for any predictor variable are used. Cases with user-, system-missing, or out-of-range values for the grouping variable are always excluded.
Syntax		DISCRIMINANT /GROUPS=TYPE(1 2) /VARIABLES=δ13C δ15N δ18O δ34S /ANALYSIS ALL /SAVE=CLASS SCORES PROBS /PRIORS SIZE /STATISTICS=MEAN STDDEV UNIVF BOXM COEFF RAW CORR TABLE CROSSVALID /PLOT=SEPARATE /PLOT=CASES /CLASSIFY=NONMISSING POOLED.
Resources	Processor Time	00:00:00.97
	Elapsed Time	00:00:01.02
Variables Created or Modified	Dis_1	Predicted Group for Analysis 1
	Dis1_1	Discriminant Scores from Function 1 for Analysis 1
	Dis1_2	Probabilities of Membership in Group 1 for Analysis 1
	Dis2_2	Probabilities of Membership in Group 2 for Analysis 1
Number of unweighted cases written to the working file after classification		354
Analysis Case Processing Summary
Unweighted Cases		N	Percent
Valid		353	99.7175
Excluded	Missing or out-of-range group codes	0	0
	At least one missing discriminating variable	1	0.282486
	Both missing or out-of-range group codes and at least one missing discriminating variable	0	0
	Total	1	0.282486
Total		354	100
Group Statistics
TYPE		Mean	Std. Deviation	Valid N (listwise)
				Unweighted	Weighted
1	δ13C	-26.0142	0.892734	75	75
	δ15N	-4.05598	1.59639	75	75
	δ18O	24.2655	0.827394	75	75
	δ34S	5.02627	1.63385	75	75
2	δ13C	-24.2825	0.930897	278	278
	δ15N	0.0890616	1.83466	278	278
	δ18O	22.6645	1.28788	278	278
	δ34S	11.9178	7.15122	278	278
Total	δ13C	-24.6504	1.16305	353	353
	δ15N	-0.791612	2.46324	353	353
	δ18O	23.0047	1.37085	353	353
	δ34S	10.4536	6.98386	353	353
Tests of Equality of Group Means
	Wilks' Lambda	F	df1	df2	Sig.
δ13C	0.627997	207.92	1	351	2.41645e-37
δ15N	0.524848	317.765	1	351	4.5199e-51
δ18O	0.771138	104.171	1	351	1.37035e-21
δ34S	0.836607	68.5519	1	351	2.62294e-15
Pooled Within-Groups Matrices
		δ13C	δ15N	δ18O	δ34S
Correlation	δ13C	1	-0.468549	0.179341	0.455583
	δ15N	-0.468549	1	-0.354043	-0.524778
	δ18O	0.179341	-0.354043	1	0.215753
	δ34S	0.455583	-0.524778	0.215753	1
Analysis 1
Box's Test of Equality of Covariance Matrices
Log Determinants
TYPE	Rank	Log Determinant
1	4	0.480956
2	4	4.42702
Pooled within-groups	4	4.30001
The ranks and natural logarithms of determinants printed are those of the group covariance matrices.
Test Results
Box's M		247.426
F	Approx.	24.2333
	df1	10
	df2	83350.7
	Sig.	2.61302e-46
Tests null hypothesis of equal population covariance matrices.
Summary of Canonical Discriminant Functions
Eigenvalues
Function	Eigenvalue	% of Variance	Cumulative %	Canonical Correlation
1	3.437a	100	100	0.880125
a. First 1 canonical discriminant functions were used in the analysis.
Wilks' Lambda
Test of Function(s)	Wilks' Lambda	Chi-square	df	Sig.
1	0.225379	519.999	4	3.16365e-111
Standardized Canonical Discriminant Function Coefficients
	Function
	1
δ13C	0.707781
δ15N	1.05312
δ18O	-0.156315
δ34S	0.502304
Structure Matrix
	Function
	1
δ15N	0.51323
δ13C	0.415152
δ18O	-0.293855
δ34S	0.238379
Pooled within-groups correlations between discriminating variables and standardized canonical discriminant functions Variables ordered by absolute size of correlation within function.
Canonical Discriminant Function Coefficients
	Function
	1
δ13C	0.766841
δ15N	0.589298
δ18O	-0.129666
δ34S	0.0785222
(Constant)	21.5316
Unstandardized coefficients
Functions at Group Centroids
TYPE	Function
	1
1	-3.55914
2	0.9602
Unstandardized canonical discriminant functions evaluated at group means
Classification Statistics
Classification Processing Summary
Processed		354
Excluded	Missing or out-of-range group codes	0
	At least one missing discriminating variable	1
Used in Output		353
Prior Probabilities for Groups
TYPE	Prior	Cases Used in Analysis
		Unweighted	Weighted
1	0.212465	75	75
2	0.787535	278	278
Total	1	353	353
Classification Function Coefficients
	TYPE
	1	2
δ13C	-44.0107	-40.5451
δ15N	-4.47283	-1.80959
δ18O	18.5545	17.9685
δ34S	1.60567	1.96054
(Constant)	-812.225	-707.733
Fisher's linear discriminant functions
Casewise Statistics
Case Number		Actual Group	Highest Group					Second Highest Group			Discriminant Scores
			Predicted Group	P(D>d | G=g)		P(G=g | D=d)	Squared Mahalanobis Distance to Centroid	Group	P(G=g | D=d)	Squared Mahalanobis Distance to Centroid	Function 1
				p	df
Original	1	1	1	0.107573	1	1	2.58953	2	9.45042e-08	37.559	-5.16834
	2	1	1	0.199808	1	1	1.64378	2	4.14441e-07	33.6567	-4.84124
	3	1	1	0.380255	1	0.999997	0.769877	2	2.58061e-06	29.1251	-4.43657
	4	1	1	0.424243	1	0.999996	0.638533	2	3.67696e-06	28.2856	-4.35822
	5	1	1	0.0708402	1	1	3.26344	2	3.87441e-08	40.0163	-5.36564
	6	1	1	0.0315345	1	1	4.62363	2	8.19398e-09	44.4836	-5.7094
	7	1	1	0.7966	1	0.999564	0.066435	2	0.000436086	18.1612	-3.30139
	8	1	1	0.585403	1	0.999988	0.29758	2	1.15659e-05	25.6527	-4.10465
	9	1	1	0.406955	1	0.999997	0.687678	2	3.20813e-06	28.6076	-4.38841
	10	1	1	0.337152	1	0.999998	0.921231	2	1.7784e-06	30.0211	-4.51895
	11	1	1	0.68446	1	0.999978	0.165148	2	2.1689e-05	24.2628	-3.96553
	12	1	1	0.114757	1	1	2.48746	2	1.09225e-07	37.1674	-5.13631
	13	1	1	0.515163	1	0.999993	0.423566	2	7.186e-06	26.7306	-4.20996
	14	1	1	0.0496582	1	1	3.85296	2	1.91092e-08	42.0194	-5.52204
	15	1	1	0.0919493	1	1	2.83991	2	6.70313e-08	38.4964	-5.24435
	16	1	1	0.0148624	1	1	5.93271	2	2.25543e-09	48.3728	-5.99486
	17	1	1	0.0217762	1	1	5.26358	2	4.27454e-09	46.425	-5.85339
	18	1	1	0.0449453	1	1	4.02069	2	1.57863e-08	42.5692	-5.56431
	19	1	1	0.0490511	1	1	3.8736	2	1.86611e-08	42.0875	-5.52729
	20	1	1	0.037513	1	1	4.32697	2	1.12495e-08	43.5531	-5.63928
	21	1	1	0.0537306	1	1	3.72105	2	2.22725e-08	41.5811	-5.48814
	22	1	1	0.165523	1	1	1.92303	2	2.58283e-07	34.8817	-4.94587
	23	1	1	0.0591469	1	1	3.56115	2	2.6916e-08	41.0425	-5.44624
	24	1	1	0.545955	1	0.999991	0.364614	2	8.88602e-06	26.2469	-4.16298
	25	1	1	0.77131	1	0.999963	0.0844841	2	3.65902e-05	23.1361	-3.8498
	26	1	1	0.697796	1	0.999976	0.150775	2	2.35363e-05	24.0849	-3.94744
	27	1	1	0.269983	1	0.999999	1.21683	2	9.30642e-07	31.6119	-4.66224
	28	1	1	0.971619	1	0.99984	0.00126582	2	0.00015982	20.1041	-3.52356
	29	1	1	0.729548	1	0.999971	0.119527	2	2.85292e-05	23.6689	-3.90487
	30	1	1	0.956084	1	0.999894	0.00303253	2	0.000106106	20.9252	-3.61421
	31	1	1	0.856188	1	0.999691	0.0328437	2	0.000308629	18.8192	-3.37791
	32	1	1	0.646607	1	0.999983	0.210205	2	1.71392e-05	24.7787	-4.01762
	33	1	1	0.743741	1	0.999969	0.106866	2	3.10623e-05	23.4861	-3.88605
	34	1	1	0.999362	1	0.999863	6.38937e-07	2	0.000136578	20.4172	-3.55834
	35	1	1	0.801252	1	0.999576	0.0633666	2	0.000424382	18.2125	-3.30741
	36	1	1	0.677318	1	0.999979	0.17316	2	2.07549e-05	24.3588	-3.97527
	37	1	1	0.435651	1	0.995409	0.607711	2	0.00459124	13.986	-2.77958
	38	1	1	0.489943	1	0.996927	0.476651	2	0.00307324	14.6608	-2.86874
	39	1	1	0.735661	1	0.999375	0.113977	2	0.000625496	17.4869	-3.22154
	40	1	1	0.19449	1	0.95429	1.68328	2	0.0457101	10.3808	-2.26173
	41	1	1	0.492923	1	0.996992	0.47014	2	0.00300841	14.6971	-2.87347
	42	1	1	0.71689	1	0.9993	0.131492	2	0.000700304	17.2784	-3.19652
	43	1	1	0.448462	1	0.999996	0.574537	2	4.42749e-06	27.8502	-4.31712
	44	1	1	0.442478	1	0.995641	0.589847	2	0.00435888	14.0725	-2.79113
	45	1	1	0.202559	1	1	1.62383	2	4.29319e-07	33.5662	-4.83344
	46	1	1	0.992277	1	0.99987	9.36969e-05	2	0.000130261	20.512	-3.56882
	47	1	1	0.894544	1	0.999925	0.0175712	2	7.47594e-05	21.6402	-3.6917
	48	1	1	0.505362	1	0.997246	0.443659	2	0.00275422	14.8477	-2.89307
	49	1	1	0.204973	1	0.959836	1.60658	2	0.0401643	10.5744	-2.29163
	50	1	1	0.900334	1	0.999923	0.0156849	2	7.72726e-05	21.5721	-3.68438
	51	1	1	0.814119	1	0.999606	0.0552794	2	0.000393701	18.3546	-3.32403
	52	1	1	0.236038	1	0.971993	1.4041	2	0.0280066	11.1182	-2.37419
	53	1	1	0.281225	1	0.982573	1.16116	2	0.0174266	11.8458	-2.48157
	54	1	1	0.227329	1	0.969113	1.4575	2	0.0308874	10.9698	-2.35187
	55	1	1	0.222259	1	0.967266	1.48972	2	0.0327345	10.8821	-2.3386
	56	1	1	0.722225	1	0.999973	0.12637	2	2.72983e-05	23.764	-3.91463
	57	1	1	0.16732	1	0.934715	1.90679	2	0.0652849	9.85002	-2.17827
	58	1	1	0.981288	1	0.999849	0.000550084	2	0.000151299	20.213	-3.53569
	59	1	1	0.656627	1	0.998986	0.197647	2	0.00101393	16.6037	-3.11457
	60	1	1	0.264622	1	0.979379	1.24441	2	0.0206207	11.5859	-2.44361
	61	1	2**	0.531233	1	0.999832	0.392032	1	0.00016778	15.1571	0.334075
	62	1	1	0.778747	1	0.999962	0.0789345	2	3.82314e-05	23.0428	-3.84009
	63	1	1	0.600129	1	0.998547	0.274802	2	0.00145254	15.961	-3.03493
	64	1	1	0.342803	1	0.990194	0.899922	2	0.00980649	12.7499	-2.6105
	65	1	1	0.102864	1	0.822078	2.66056	2	0.177922	8.34181	-1.92802
	66	1	1	0.118887	1	0.864636	2.43193	2	0.135364	8.76088	-1.99968
	67	1	1	0.211412	1	0.962827	1.56173	2	0.0371726	10.6906	-2.30945
	68	1	1	0.141572	1	0.90541	2.16079	2	0.0945903	9.29872	-2.08918
	69	1	1	0.512096	1	0.997373	0.429782	2	0.00262692	14.9287	-2.90356
	70	1	2**	0.0151083	1	0.632135	5.90379	1	0.367865	4.3663	-1.46957
	71	1	2**	0.0199851	1	0.732537	5.4132	1	0.267463	4.808	-1.36643
	72	1	2**	0.0196752	1	0.727319	5.44049	1	0.272681	4.78234	-1.37228
	73	1	2**	0.0427401	1	0.914126	4.10565	1	0.0858741	6.21556	-1.06604
	74	1	1	0.12818	1	0.883575	2.31441	2	0.116425	8.98814	-2.03782
	75	1	2**	0.0185546	1	0.707278	5.54301	1	0.292722	4.68715	-1.39416
	76	2	2	0.805078	1	0.99997	0.0609006	1	3.0217e-05	18.2548	0.71342
	77	2	2	0.883309	1	0.999995	0.0215433	1	5.10292e-06	21.7727	1.10698
	78	2	2	0.914789	1	0.999984	0.0114491	1	1.6066e-05	19.4688	0.8532
	79	2	2	0.753301	1	0.999998	0.0987784	1	2.39351e-06	23.364	1.27449
	80	2	2	0.818447	1	0.999996	0.0526902	1	3.51051e-06	22.5519	1.18974
	81	2	2	0.990411	1	0.999991	0.000144442	1	9.38231e-06	20.5332	0.972219
	82	2	2	0.958373	1	0.999992	0.00272442	1	7.82443e-06	20.899	1.0124
	83	2	2	0.866517	1	0.999979	0.0282522	1	2.11737e-05	18.9334	0.792116
	84	2	2	0.731099	1	0.999998	0.118105	1	2.09596e-06	23.6488	1.30386
	85	2	2	0.727233	1	0.999952	0.121668	1	4.79179e-05	17.3933	0.611391
	86	2	2	0.771372	1	0.999997	0.084437	1	2.66423e-06	23.1354	1.25078
	87	2	2	0.802129	1	0.999969	0.0627969	1	3.07422e-05	18.2222	0.709607
	88	2	2	0.984093	1	0.999989	0.000397504	1	1.084e-05	20.2446	0.940263
	89	2	2	0.860236	1	0.999996	0.031002	1	4.47009e-06	22.0469	1.13627
	90	2	2	0.807856	1	0.999997	0.059143	1	3.3005e-06	22.6817	1.20339
	91	2	2	0.646746	1	0.999921	0.210027	1	7.85886e-05	16.4922	0.501913
	92	2	2	0.545172	1	0.999847	0.366038	1	0.000152513	15.322	0.35519
	93	2	2	0.82161	1	0.999973	0.0508388	1	2.74432e-05	18.4373	0.734726
	94	2	2	0.59457	1	0.99989	0.283264	1	0.000109766	15.8971	0.427975
	95	2	2	0.582959	1	0.999882	0.301475	1	0.000118446	15.7631	0.411133
	96	2	2	0.121164	1	1	2.40221	1	8.99216e-09	36.8358	2.51011
	97	2	2	0.82767	1	0.999974	0.0473891	1	2.64946e-05	18.5042	0.74251
	98	2	2	0.504092	1	1	0.446311	1	4.83809e-07	26.9092	1.62827
	99	2	2	0.883793	1	0.999995	0.0213634	1	5.1171e-06	21.7669	1.10636
	100	2	2	0.172204	1	1	1.86365	1	2.07243e-08	34.6273	2.32535
	101	2	2	0.17701	1	1	1.82255	1	2.21914e-08	34.4494	2.31022
	102	2	2	0.301868	1	1	1.06592	1	9.32214e-08	30.8222	1.99264
	103	2	2	0.223221	1	1	1.48354	1	4.02982e-08	32.9172	2.17821
	104	2	2	0.655089	1	0.999999	0.199545	1	1.31566e-06	24.6616	1.4069
	105	2	2	0.30795	1	1	1.03945	1	9.88185e-08	30.6791	1.97973
	106	2	2	0.14507	1	1	2.12334	1	1.36735e-08	35.7187	2.41737
	107	2	2	0.154656	1	1	2.02572	1	1.59368e-08	35.3147	2.38348
	108	2	2	0.418615	1	1	0.6542	1	2.56093e-07	28.3894	1.76903
	109	2	2	0.24691	1	1	1.3407	1	5.28797e-08	32.2309	2.11809
	110	2	2	0.27637	1	1	1.18486	1	7.23528e-08	31.448	2.04871
	111	2	2	0.2055	1	1	1.60285	1	3.24355e-08	33.4706	2.22624
	112	2	2	0.504863	1	1	0.444699	1	4.86457e-07	26.8967	1.62706
	113	2	2	0.178692	1	1	1.80847	1	2.27217e-08	34.3881	2.30499
	114	2	2	0.271814	1	1	1.20757	1	6.90361e-08	31.5646	2.05909
	115	2	2	0.220998	1	1	1.49788	1	3.92434e-08	32.9846	2.18408
	116	2	2	0.132092	1	0.991134	2.26774	1	0.00886558	9.08082	-0.545702
	117	2	2	0.163133	1	0.99462	1.94494	1	0.0053802	9.76394	-0.434411
	118	2	2	0.147659	1	0.993166	2.09627	1	0.00683372	9.43406	-0.48765
	119	2	2	0.35829	1	0.999371	0.84388	1	0.000628994	12.9651	0.0415709
	120	2	2	0.273386	1	0.998603	1.19968	1	0.00139658	11.7241	-0.135099
	121	2	2	0.426173	1	1	0.633231	1	2.71674e-07	28.2503	1.75596
	122	2	2	0.0703933	1	1	3.27383	1	2.78357e-09	40.0526	2.76957
	123	2	2	0.197853	1	1	1.65815	1	2.94113e-08	33.7217	2.24789
	124	2	2	0.237086	1	1	1.39784	1	4.73555e-08	32.5087	2.1425
	125	2	2	0.307166	1	1	1.04282	1	9.8083e-08	30.6975	1.98139
	126	2	2	0.686354	1	0.999998	0.163061	1	1.59712e-06	24.2374	1.36401
	127	2	2	0.884367	1	0.999995	0.0211514	1	5.13394e-06	21.7601	1.10564
	128	2	2	0.821984	1	0.999996	0.0506224	1	3.58343e-06	22.5087	1.18519
	129	2	2	0.718649	1	0.999998	0.129791	1	1.94447e-06	23.8106	1.32047
	130	2	2	0.538857	1	0.999999	0.377662	1	6.16205e-07	26.3568	1.57474
	131	2	2	0.289981	1	0.998819	1.11971	1	0.00118107	11.9798	-0.0979637
	132	2	2	0.271448	1	0.998575	1.20941	1	0.00142481	11.6937	-0.139533
	133	2	2	0.08478	1	0.976634	2.9708	1	0.0233662	7.81617	-0.7634
	134	2	2	0.225691	1	0.997641	1.46781	1	0.00235929	10.9416	-0.251332
	135	2	2	0.0883668	1	0.978565	2.90388	1	0.0214352	7.92572	-0.743877
	136	2	2	0.183168	1	0.995957	1.77173	1	0.00404257	10.1651	-0.370864
	137	2	2	0.584559	1	0.999883	0.298922	1	0.000117205	15.7816	0.413463
	138	2	2	0.211673	1	0.997207	1.55994	1	0.00279311	10.6953	-0.288777
	139	2	2	0.246619	1	0.998142	1.34236	1	0.00185828	11.2946	-0.198401
	140	2	2	0.288963	1	0.998807	1.12445	1	0.00119305	11.9643	-0.1002
	141	2	2	0.187942	1	0.996211	1.73367	1	0.00378927	10.257	-0.35649
	142	2	2	0.347449	1	0.999309	0.882751	1	0.000691317	12.8149	0.020652
	143	2	2	0.167467	1	0.994953	1.90547	1	0.00504694	9.85303	-0.420188
	144	2	2	0.76786	1	0.999962	0.0871281	1	3.76039e-05	17.8436	0.665026
	145	2	2	0.209624	1	0.997135	1.57402	1	0.00286478	10.6585	-0.294399
	146	2	2	0.859685	1	0.999996	0.0312496	1	4.45594e-06	22.0535	1.13698
	147	2	2	0.897267	1	0.999994	0.0166707	1	5.52691e-06	21.6082	1.08932
	148	2	2	0.847896	1	0.999976	0.0367886	1	2.35695e-05	18.7276	0.768397
	149	2	2	0.836134	1	0.999996	0.042783	1	3.88982e-06	22.3368	1.16704
	150	2	2	0.978102	1	0.999991	0.000753406	1	8.75035e-06	20.6733	0.987648
	151	2	2	0.931676	1	0.999993	0.00735075	1	6.72392e-06	21.2068	1.04594
	152	2	2	0.770007	1	0.999963	0.0854774	1	3.71295e-05	17.8673	0.667835
	153	2	2	0.897944	1	0.999982	0.0164504	1	1.76861e-05	19.2816	0.831941
	154	2	2	0.960759	1	0.999988	0.00242072	1	1.23727e-05	19.9822	0.910999
	155	2	2	0.961637	1	0.999992	0.00231357	1	7.97063e-06	20.8615	1.0083
	156	2	2	0.703719	1	0.999945	0.144632	1	5.52475e-05	17.1316	0.579895
	157	2	2	0.844214	1	0.999976	0.0386147	1	2.40757e-05	18.6869	0.763694
	158	2	2	0.506238	1	0.9998	0.441835	1	0.000199734	14.8582	0.295494
	159	2	2	0.944542	1	0.999993	0.004839	1	7.2338e-06	21.0581	1.02976
	160	2	2	0.923253	1	0.999985	0.00928071	1	1.53101e-05	19.563	0.863864
	161	2	2	0.489498	1	1	0.477629	1	4.35962e-07	27.1488	1.65131
	162	2	2	0.491841	1	1	0.472496	1	4.43362e-07	27.11	1.64758
	163	2	2	0.403572	1	1	0.697658	1	2.27258e-07	28.6718	1.79546
	164	2	2	0.676624	1	0.999998	0.173951	1	1.50418e-06	24.3682	1.37728
	165	2	2	0.944038	1	0.999993	0.00492738	1	7.21316e-06	21.0639	1.0304
	166	2	2	0.561253	1	0.999999	0.337539	1	7.17126e-07	26.0133	1.54118
	167	2	2	0.616926	1	0.999999	0.250212	1	1.03305e-06	25.1959	1.46041
	168	2	2	0.847966	1	0.999996	0.0367542	1	4.16504e-06	22.1941	1.15191
	169	2	2	0.711835	1	0.999998	0.136451	1	1.86589e-06	23.8997	1.32959
	170	2	2	0.925847	1	0.999993	0.00866228	1	6.50468e-06	21.2744	1.05327
	171	2	2	0.340995	1	1	0.906688	1	1.33965e-07	29.9378	1.9124
	172	2	2	0.765412	1	0.999997	0.0890314	1	2.57194e-06	23.2105	1.25858
	173	2	2	0.464008	1	1	0.536209	1	3.61969e-07	27.5794	1.69246
	174	2	2	0.345331	1	1	0.890541	1	1.39222e-07	29.8447	1.90389
	175	2	2	0.519379	1	0.999999	0.415127	1	5.38656e-07	26.6632	1.6045
	176	2	2	0.684465	1	0.999938	0.165143	1	6.2156e-05	16.9165	0.553823
	177	2	2	0.463589	1	1	0.537215	1	3.60847e-07	27.5866	1.69315
	178	2	2	0.706078	1	0.999946	0.142226	1	5.44601e-05	17.1579	0.583072
	179	2	2	0.922929	1	0.999994	0.00935955	1	6.39759e-06	21.3083	1.05694
	180	2	2	0.337862	1	1	0.918526	1	1.30266e-07	30.0056	1.9186
	181	2	2	0.537653	1	0.999999	0.379907	1	6.11146e-07	26.3755	1.57657
	182	2	2	0.583441	1	0.999999	0.300704	1	8.31022e-07	25.6817	1.50857
	183	2	2	0.569108	1	0.999999	0.324178	1	7.55775e-07	25.895	1.52957
	184	2	2	0.488457	1	1	0.479924	1	4.32707e-07	27.1661	1.65297
	185	2	2	0.944796	1	0.999986	0.00479468	1	1.35457e-05	19.8034	0.890957
	186	2	2	0.683566	1	0.999998	0.166139	1	1.56997e-06	24.2748	1.3678
	187	2	2	0.618305	1	0.999999	0.248258	1	1.04223e-06	25.1763	1.45845
	188	2	2	0.463444	1	1	0.537563	1	3.6046e-07	27.5891	1.69339
	189	2	2	0.829551	1	0.999996	0.0463444	1	3.7443e-06	22.4166	1.17548
	190	2	2	0.350202	1	1	0.872725	1	1.45321e-07	29.7411	1.8944
	191	2	2	0.293484	1	1	1.10357	1	8.59092e-08	31.0233	2.01071
	192	2	2	0.200345	1	1	1.63986	1	3.03735e-08	33.639	2.24077
	193	2	2	0.577858	1	0.999999	0.309711	1	8.00963e-07	25.7643	1.51672
	194	2	2	0.74657	1	0.999998	0.104436	1	2.29941e-06	23.4499	1.28337
	195	2	2	0.385378	1	1	0.753477	1	1.95973e-07	29.0238	1.82823
	196	2	2	0.326286	1	1	0.963582	1	1.17287e-07	30.2606	1.94182
	197	2	2	0.384504	1	1	0.756253	1	1.94563e-07	29.041	1.82983
	198	2	2	0.608294	1	0.999999	0.262666	1	9.77206e-07	25.3195	1.47271
	199	2	2	0.657151	1	0.999999	0.197003	1	1.33274e-06	24.6333	1.40405
	200	2	2	0.652045	1	0.999999	0.203332	1	1.29082e-06	24.7035	1.41112
	201	2	2	0.886998	1	0.999995	0.0201936	1	5.21181e-06	21.7291	1.1023
	202	2	2	0.75471	1	0.999959	0.0976157	1	4.06546e-05	17.6981	0.647765
	203	2	2	0.836472	1	0.999975	0.0426046	1	2.51777e-05	18.6014	0.753791
	204	2	2	0.532198	1	0.999999	0.390193	1	5.88677e-07	26.4607	1.58485
	205	2	2	0.773573	1	0.999964	0.082774	1	3.63557e-05	17.9068	0.672496
	206	2	2	0.704375	1	0.999998	0.143961	1	1.78321e-06	23.9979	1.33962
	207	2	2	0.707537	1	0.999998	0.140749	1	1.81784e-06	23.9562	1.33537
	208	2	2	0.759032	1	0.999998	0.0940973	1	2.47645e-06	23.2912	1.26695
	209	2	2	0.825298	1	0.999973	0.0487242	1	2.68617e-05	18.478	0.739465
	210	2	2	0.56952	1	0.999999	0.323487	1	7.57851e-07	25.8888	1.52896
	211	2	2	0.901432	1	0.999994	0.0153393	1	5.65995e-06	21.5593	1.08405
	212	2	2	0.794209	1	0.999968	0.068042	1	3.22005e-05	18.1348	0.699352
	213	2	2	0.820731	1	0.999996	0.0513497	1	3.55745e-06	22.524	1.1868
	214	2	2	0.128893	1	1	2.30578	1	1.03644e-08	36.4553	2.47868
	215	2	2	0.416053	1	0.999609	0.661438	1	0.000390836	13.7348	0.146912
	216	2	2	0.406305	1	1	0.689586	1	2.32289e-07	28.6199	1.79061
	217	2	2	0.657267	1	0.999926	0.19686	1	7.35717e-05	16.6109	0.516511
	218	2	2	0.347015	1	0.999306	0.884342	1	0.000693964	12.8089	0.0198058
	219	2	2	0.155613	1	1	2.01634	1	1.6176e-08	35.2756	2.38018
	220	2	2	0.274647	1	0.998621	1.19339	1	0.00137857	11.7438	-0.132223
	221	2	2	0.121172	1	0.989206	2.40211	1	0.0107936	8.81774	-0.589674
	222	2	2	0.438217	1	1	0.600947	1	2.98114e-07	28.0323	1.73541
	223	2	2	0.628549	1	0.999912	0.234034	1	8.81806e-05	16.2858	0.47643
	224	2	2	0.378416	1	0.99947	0.775843	1	0.000530247	13.2388	0.0793809
	225	2	2	0.419049	1	1	0.65298	1	2.56968e-07	28.3813	1.76827
	226	2	2	0.28151	1	1	1.15979	1	7.62388e-08	31.3183	2.03713
	227	2	2	0.24747	1	1	1.33753	1	5.32083e-08	32.2154	2.11672
	228	2	2	0.345406	1	0.999296	0.890261	1	0.000703882	12.7864	0.0166635
	229	2	2	0.208993	1	0.997113	1.57839	1	0.00288733	10.6472	-0.29614
	230	2	2	0.378158	1	1	0.776682	1	1.8457e-07	29.1669	1.8415
	231	2	2	0.135472	1	0.991637	2.22865	1	0.00836263	9.15955	-0.532666
	232	2	2	0.0766109	1	0.971251	3.13537	1	0.0287494	7.55504	-0.810498
	233	2	2	0.214303	1	0.997296	1.54211	1	0.00270443	10.7422	-0.281619
	234	2	2	0.110915	1	0.98685	2.54113	1	0.0131498	8.55709	-0.633892
	235	2	2	0.180084	1	0.995782	1.79693	1	0.00421789	10.1051	-0.380297
	236	2	2	0.121697	1	0.989311	2.39535	1	0.0106888	8.83071	-0.58749
	237	2	2	0.248804	1	1	1.33001	1	5.3997e-08	32.1784	2.11346
	238	2	2	0.620542	1	0.999907	0.245107	1	9.28055e-05	16.1947	0.465117
	239	2	2	0.960177	1	0.999988	0.00249312	1	1.24136e-05	19.9756	0.910269
	240	2	2	0.807057	1	0.99997	0.0596457	1	2.987e-05	18.2766	0.715976
	241	2	2	0.904127	1	0.999983	0.014508	1	1.70728e-05	19.3503	0.839751
	242	2	2	0.863109	1	0.999978	0.0297279	1	2.15924e-05	18.8958	0.787782
	243	2	2	0.908951	1	0.999983	0.0130786	1	1.66095e-05	19.4039	0.845838
	244	2	2	0.802777	1	0.999969	0.0623776	1	3.0626e-05	18.2294	0.710445
	245	2	2	0.674231	1	0.999999	0.176693	1	1.48209e-06	24.4005	1.38055
	246	2	2	0.185342	1	0.996075	1.75426	1	0.00392458	10.2071	-0.364284
	247	2	2	0.242669	1	1	1.36502	1	5.04392e-08	32.3498	2.12854
	248	2	2	0.37435	1	1	0.789175	1	1.78774e-07	29.2432	1.84856
	249	2	2	0.725988	1	0.999998	0.122827	1	2.0325e-06	23.715	1.31067
	250	2	2	0.657706	1	0.999999	0.196322	1	1.33737e-06	24.6257	1.40328
	251	2	2	0.783871	1	0.999997	0.0752286	1	2.86793e-06	22.9788	1.23448
	252	2	2	0.672794	1	0.999999	0.178351	1	1.46896e-06	24.42	1.38252
	253	2	2	0.784144	1	0.999997	0.0750334	1	2.87255e-06	22.9754	1.23412
	254	2	2	0.461177	1	0.999723	0.543037	1	0.00027678	14.3068	0.22329
	256	2	2	0.612401	1	0.999902	0.256693	1	9.77852e-05	16.1017	0.453551
	257	2	2	0.252932	1	1	1.30704	1	5.6494e-08	32.065	2.10346
	258	2	2	0.372039	1	1	0.796842	1	1.7533e-07	29.2898	1.85286
	259	2	2	0.657521	1	0.999999	0.196549	1	1.33583e-06	24.6282	1.40354
	260	2	2	0.472123	1	0.999745	0.517002	1	0.000255298	14.4424	0.241172
	261	2	2	0.541707	1	0.999999	0.372386	1	6.28319e-07	26.3126	1.57043
	262	2	2	0.302133	1	0.998951	1.06475	1	0.00104887	12.1625	-0.0716693
	263	2	2	0.280585	1	0.998702	1.16425	1	0.00129757	11.8359	-0.118805
	264	2	2	0.610106	1	0.999999	0.26002	1	9.88702e-07	25.2935	1.47012
	265	2	2	0.169371	1	1	1.8885	1	1.98918e-08	34.7342	2.33443
	266	2	2	0.666406	1	0.999931	0.185835	1	6.94985e-05	16.7138	0.529114
	267	2	2	0.551814	1	0.999999	0.354078	1	6.72967e-07	26.1569	1.55524
	268	2	2	0.298851	1	1	1.07931	1	9.05372e-08	30.8941	1.9991
	269	2	2	0.432114	1	0.999655	0.617134	1	0.000344848	13.941	0.174621
	270	2	2	0.490851	1	1	0.474661	1	4.4022e-07	27.1264	1.64916
	271	2	2	0.246092	1	0.998131	1.34535	1	0.00186915	11.2859	-0.199694
	272	2	2	0.288162	1	0.998797	1.12819	1	0.00120257	11.9521	-0.101962
	273	2	2	0.371173	1	0.999437	0.799735	1	0.000563485	13.1411	0.065921
	274	2	2	0.388352	1	0.999512	0.744096	1	0.000488379	13.3717	0.0975901
	275	2	2	0.554259	1	0.999857	0.349742	1	0.000143409	15.4288	0.368811
	276	2	2	0.696561	1	0.999942	0.152074	1	5.77132e-05	17.0517	0.570233
	277	2	2	0.207748	1	1	1.58705	1	3.33654e-08	33.3983	2.21998
	278	2	2	0.625422	1	0.99991	0.23832	1	8.99554e-05	16.2503	0.47202
	279	2	2	0.450467	1	1	0.569477	1	3.27158e-07	27.8149	1.71484
	280	2	2	0.262021	1	1	1.25805	1	6.22957e-08	31.8205	2.08183
	281	2	2	0.867141	1	0.999995	0.0279861	1	4.65109e-06	21.9645	1.12749
	282	2	2	0.13618	1	1	2.2206	1	1.17791e-08	36.1142	2.45037
	283	2	2	0.156375	1	1	2.00893	1	1.63681e-08	35.2445	2.37757
	284	2	2	0.236714	1	1	1.40006	1	4.71548e-08	32.5195	2.14344
	285	2	2	0.368932	1	1	0.807259	1	1.70781e-07	29.3528	1.85868
	286	2	2	0.330227	1	1	0.948008	1	1.21585e-07	30.173	1.93386
	287	2	2	0.460645	1	1	0.544327	1	3.53047e-07	27.6374	1.69799
	288	2	2	0.260067	1	1	1.2684	1	6.10125e-08	31.8725	2.08643
	289	2	2	0.448274	1	1	0.575012	1	3.21793e-07	27.8535	1.7185
	290	2	2	0.315856	1	1	1.00603	1	1.0648e-07	30.4964	1.96321
	291	2	2	0.244172	1	1	1.35635	1	5.12941e-08	32.3075	2.12482
	292	2	2	0.320737	1	1	0.985938	1	1.11436e-07	30.3853	1.95314
	293	2	2	0.368288	1	1	0.809434	1	1.69851e-07	29.3659	1.85989
	294	2	2	0.329702	1	1	0.950069	1	1.21006e-07	30.1847	1.93491
	295	2	2	0.906595	1	0.999983	0.0137674	1	1.68341e-05	19.3777	0.842866
	296	2	2	0.283803	1	0.998744	1.14879	1	0.00125613	11.8854	-0.111615
	297	2	2	0.301767	1	0.998947	1.06637	1	0.00105258	12.157	-0.0724511
	298	2	2	0.935143	1	0.999993	0.00662208	1	6.85773e-06	21.1666	1.04158
	299	2	2	0.609653	1	0.9999	0.26068	1	9.95325e-05	16.0703	0.449632
	300	2	2	0.804546	1	0.99997	0.0612405	1	3.03111e-05	18.2489	0.712732
	301	2	2	0.321909	1	0.99913	0.981173	1	0.000870334	12.4524	-0.0303416
	302	2	2	0.47729	1	0.999754	0.505049	1	0.000245834	14.506	0.249532
	303	2	2	0.316552	1	1	1.00314	1	1.07176e-07	30.4805	1.96177
	304	2	2	0.835563	1	0.999975	0.0430862	1	2.53104e-05	18.5914	0.752628
	305	2	2	0.211502	1	0.997201	1.56112	1	0.00279902	10.6922	-0.289247
	306	2	1**	0.146544	1	0.912192	2.10786	2	0.0878077	9.40953	-2.1073
	307	2	2	0.0164513	1	0.664097	5.75398	1	0.335903	4.49693	-1.43855
	308	2	2	0.195585	1	0.996575	1.67504	1	0.00342481	10.4013	-0.334033
	309	2	2	0.876978	1	0.99998	0.0239633	1	1.994e-05	19.0492	0.805399
	310	2	2	0.195667	1	0.996579	1.67443	1	0.00342115	10.4029	-0.333796
	311	2	2	0.213593	1	0.997272	1.5469	1	0.00272801	10.7295	-0.283545
	312	2	2	0.647616	1	0.999922	0.208919	1	7.81599e-05	16.502	0.503124
	313	2	2	0.130767	1	0.990926	2.28338	1	0.00907383	9.04961	-0.550886
	314	2	1**	0.103964	1	0.825483	2.64366	2	0.174517	8.37182	-1.93321
	315	2	2	0.318134	1	0.999099	0.996604	1	0.000901366	12.3977	-0.0381006
	316	2	2	0.441132	1	0.999678	0.593337	1	0.000321823	14.0554	0.189917
	317	2	2	0.247588	1	0.998162	1.33686	1	0.00183848	11.3105	-0.196027
	318	2	2	0.162437	1	0.994564	1.95139	1	0.00543636	9.74951	-0.436721
	319	2	2	0.689921	1	0.999998	0.159171	1	1.63248e-06	24.1897	1.35916
	320	2	2	0.233414	1	0.997843	1.41993	1	0.00215659	11.0738	-0.231409
	321	2	2	0.857257	1	0.999996	0.0323523	1	4.3941e-06	22.0826	1.14007
	322	2	2	0.180361	1	0.995798	1.79465	1	0.00420174	10.1105	-0.379445
	323	2	2	0.954148	1	0.999992	0.00330607	1	7.63916e-06	20.9475	1.0177
	324	2	2	0.69104	1	0.999998	0.157962	1	1.64372e-06	24.1748	1.35764
	325	2	2	0.94187	1	0.999986	0.00531725	1	1.37726e-05	19.7707	0.887281
	326	2	2	0.484076	1	0.999766	0.489667	1	0.000234014	14.5892	0.260438
	327	2	2	0.943342	1	0.999993	0.00505092	1	7.1847e-06	21.0719	1.03127
	328	2	2	0.969317	1	0.999992	0.00147954	1	8.32536e-06	20.7736	0.998665
	329	2	2	0.815057	1	0.999971	0.0547127	1	2.85093e-05	18.365	0.726293
	330	2	2	0.909372	1	0.999994	0.0129574	1	5.92219e-06	21.4663	1.07403
	331	2	2	0.652722	1	0.999924	0.202486	1	7.56947e-05	16.5597	0.510216
	332	2	2	0.9488	1	0.999987	0.00412344	1	1.32413e-05	19.8482	0.895986
	333	2	2	0.45514	1	0.99971	0.55782	1	0.000289524	14.2315	0.213327
	334	2	2	0.386334	1	0.999503	0.75045	1	0.000496554	13.3448	0.093915
	335	2	2	0.841724	1	0.999996	0.0398754	1	4.01761e-06	22.2692	1.15989
	336	2	2	0.965892	1	0.999988	0.00182852	1	1.20178e-05	20.0398	0.917439
	337	2	2	0.145005	1	0.992867	2.12402	1	0.00713304	9.37547	-0.497202
	338	2	2	0.0558364	1	0.946848	3.65693	1	0.0531523	6.79662	-0.95211
	339	2	2	0.84045	1	0.999975	0.0405289	1	2.4605e-05	18.6453	0.758882
	340	2	2	0.160823	1	0.99443	1.96648	1	0.00556965	9.71589	-0.44211
	341	2	2	0.112985	1	0.987378	2.51196	1	0.0126225	8.61085	-0.624717
	342	2	2	0.676611	1	0.999998	0.173966	1	1.50405e-06	24.3684	1.37729
	343	2	2	0.896019	1	0.999995	0.0170804	1	5.48767e-06	21.6228	1.09089
	344	2	2	0.830724	1	0.999996	0.045699	1	3.76984e-06	22.4024	1.17397
	345	2	2	0.958416	1	0.999987	0.00271878	1	1.25383e-05	19.9559	0.908058
	346	2	2	0.767809	1	0.999997	0.0871679	1	2.60869e-06	23.1802	1.25544
	347	2	2	0.243945	1	0.998086	1.35765	1	0.00191427	11.2504	-0.204982
	348	2	2	0.361087	1	1	0.834109	1	1.59718e-07	29.5136	1.8735
	349	2	2	0.775742	1	0.999997	0.0811523	1	2.73385e-06	23.0805	1.24507
	350	2	2	0.45515	1	1	0.557795	1	3.38866e-07	27.7329	1.70706
	351	2	2	0.389989	1	1	0.738977	1	2.03549e-07	28.9334	1.81984
	352	2	2	0.77034	1	0.999997	0.0852236	1	2.64802e-06	23.1483	1.25213
	353	2	2	0.599304	1	0.999894	0.276047	1	0.000106433	15.9516	0.434798
	354	2	2	0.518201	1	0.999999	0.417471	1	5.34251e-07	26.682	1.60632
Cross-validatedb	1	1	1	0.548307	4	1	3.05715	2	8.99859e-08	38.1246
	2	1	1	0.759064	4	1	1.87321	2	4.10857e-07	33.9035
	3	1	1	0.876729	4	0.999997	1.20831	2	2.6333e-06	29.5231
	4	1	1	0.939241	4	0.999996	0.794074	2	3.76259e-06	28.3951
	5	1	1	0.459806	4	1	3.62042	2	3.57754e-08	40.5327
	6	1	1	0.234976	4	1	5.55455	2	6.98618e-09	45.7335
	7	1	1	0.588741	4	0.999532	2.81793	2	0.000467858	20.772
	8	1	1	0.777222	4	0.999988	1.77408	2	1.20202e-05	27.0522
	9	1	1	0.60159	4	0.999997	2.7437	2	3.29537e-06	30.6099
	10	1	1	0.836	4	0.999998	1.44692	2	1.80668e-06	30.5152
	11	1	1	0.818945	4	0.999977	1.5433	2	2.26175e-05	25.5571
	12	1	1	0.529065	4	1	3.17446	2	1.04319e-07	37.9464
	13	1	1	0.834928	4	0.999993	1.45303	2	7.42115e-06	27.6956
	14	1	1	0.239077	4	1	5.50743	2	1.68625e-08	43.924
	15	1	1	0.53579	4	1	3.13318	2	6.3189e-08	38.9077
	16	1	1	0.170015	4	1	6.41824	2	1.79069e-09	49.3198
	17	1	1	0.188038	4	1	6.1526	2	3.51142e-09	47.7074
	18	1	1	0.352171	4	1	4.41973	2	1.40175e-08	43.2059
	19	1	1	0.356769	4	1	4.38201	2	1.66772e-08	42.8207
	20	1	1	0.228098	4	1	5.63521	2	9.70528e-09	45.1567
	21	1	1	0.337413	4	1	4.54356	2	1.99914e-08	42.6198
	22	1	1	0.392594	4	1	4.10036	2	2.51107e-07	37.1154
	23	1	1	0.373638	4	1	4.24677	2	2.44001e-08	41.9244
	24	1	1	0.404474	4	0.999991	4.01133	2	9.32653e-06	29.7969
	25	1	1	0.0957598	4	0.999959	7.88822	2	4.06672e-05	30.7286
	26	1	1	0.936809	4	0.999976	0.812172	2	2.44089e-05	24.6735
	27	1	1	0.822062	4	0.999999	1.5258	2	9.36421e-07	31.9085
	28	1	1	0.958076	4	0.999834	0.643789	2	0.000165912	20.6718
	29	1	1	0.951021	4	0.99997	0.702495	2	2.95821e-05	24.1794
	30	1	1	0.996836	4	0.99989	0.163483	2	0.00010953	21.0222
	31	1	1	0.941752	4	0.999679	0.775124	2	0.000320529	19.4858
	32	1	1	0.818485	4	0.999982	1.54588	2	1.78433e-05	26.0339
	33	1	1	0.988093	4	0.999968	0.32574	2	3.21083e-05	23.6387
	34	1	1	0.90521	4	0.999857	1.03002	2	0.00014254	21.3618
	35	1	1	0.976435	4	0.999562	0.469139	2	0.000438045	18.5549
	36	1	1	0.923416	4	0.999978	0.907962	2	2.1528e-05	25.0205
	37	1	1	0.942998	4	0.995322	0.765612	2	0.0046783	14.1061
	38	1	1	0.725123	4	0.996765	2.05783	2	0.00323485	16.1392
	39	1	1	0.850015	4	0.999346	1.36639	2	0.00065449	18.6487
	40	1	1	0.66891	4	0.952834	2.36528	2	0.0471659	10.9971
	41	1	1	0.667546	4	0.996811	2.37281	2	0.0031889	16.4828
	42	1	1	0.888115	4	0.999271	1.13851	2	0.000729497	18.2036
	43	1	1	0.598526	4	0.999995	2.76133	2	4.5706e-06	29.9733
	44	1	1	0.707321	4	0.995413	2.15475	2	0.00458736	15.5347
	45	1	1	0.0871111	4	1	8.12483	2	4.17774e-07	40.1217
	46	1	1	0.99145	4	0.999865	0.273675	2	0.000134605	20.72
	47	1	1	0.387858	4	0.999919	4.13642	2	8.08315e-05	25.6028
	48	1	1	0.679168	4	0.997083	2.3088	2	0.00291676	16.5978
	49	1	1	0.553764	4	0.957706	3.02432	2	0.042294	11.8844
	50	1	1	0.689329	4	0.999918	2.25305	2	8.17637e-05	23.6965
	51	1	1	0.927256	4	0.999591	0.881103	2	0.000409245	19.1029
	52	1	1	0.684773	4	0.970975	2.27802	2	0.0290246	11.9186
	53	1	1	0.698447	4	0.981871	2.20318	2	0.0181285	12.8074
	54	1	1	0.798305	4	0.968573	1.65815	2	0.0314273	11.1347
	55	1	1	0.64365	4	0.965932	2.50551	2	0.0340677	11.8153
	56	1	1	0.980476	4	0.999972	0.42387	2	2.82326e-05	23.9941
	57	1	1	0.490473	4	0.930961	3.41789	2	0.0690389	11.2412
	58	1	1	0.873876	4	0.999842	1.22554	2	0.000158321	21.3473
	59	1	1	0.640364	4	0.998918	2.52389	2	0.00108217	18.7996
	60	1	1	0.615724	4	0.978326	2.66289	2	0.0216736	12.9027
	61	1	2**	0.0942942	4	0.999942	7.92687	1	5.8273e-05	24.8072
	62	1	1	0.966666	4	0.99996	0.566941	2	3.96277e-05	23.4591
	63	1	1	0.677505	4	0.998457	2.31794	2	0.00154276	17.8835
	64	1	1	0.770165	4	0.989836	1.81266	2	0.0101637	13.5904
	65	1	1	0.531428	4	0.816677	3.15992	2	0.183323	8.76818
	66	1	1	0.402844	4	0.85627	4.02343	2	0.14373	10.213
	67	1	1	0.198342	4	0.957424	6.01082	2	0.0425758	14.857
	68	1	1	0.529063	4	0.901272	3.17448	2	0.0987276	10.2176
	69	1	1	0.23068	4	0.997013	5.60468	2	0.00298672	19.8461
	70	1	2**	0.168002	4	0.648998	6.44947	1	0.351002	5.05848
	71	1	2**	0.116274	4	0.760527	7.3984	1	0.239473	7.08927
	72	1	2**	0.081577	4	0.762502	8.2881	1	0.237498	8.00073
	73	1	2**	0.0529798	4	0.938168	9.34737	1	0.0618317	12.1661
	74	1	1	0.598075	4	0.880353	2.76393	2	0.119647	9.37576
	75	1	2**	0.0451452	4	0.754621	9.73452	1	0.245379	9.36107
	76	2	2	0.678807	4	0.999969	2.31078	1	3.14422e-05	20.4252
	77	2	2	0.575891	4	0.999995	2.89299	1	5.28623e-06	24.5735
	78	2	2	0.765619	4	0.999983	1.83748	1	1.66633e-05	21.2218
	79	2	2	0.557362	4	0.999998	3.00277	1	2.46373e-06	26.2102
	80	2	2	0.563372	4	0.999996	2.96695	1	3.62618e-06	25.4013
	81	2	2	0.445988	4	0.99999	3.71473	1	9.78486e-06	24.1638
	82	2	2	0.509416	4	0.999992	3.29695	1	8.13819e-06	24.1146
	83	2	2	0.26505	4	0.999978	5.22427	1	2.23959e-05	24.0172
	84	2	2	0.403941	4	0.999998	4.01528	1	2.1528e-06	27.4925
	85	2	2	0.529592	4	0.99995	3.17122	1	5.02039e-05	20.3497
	86	2	2	0.202483	4	0.999997	5.95567	1	2.74404e-06	28.9476
	87	2	2	0.487995	4	0.999968	3.43394	1	3.22341e-05	21.4986
	88	2	2	0.439069	4	0.999989	3.76273	1	1.13197e-05	23.9204
	89	2	2	0.63287	4	0.999995	2.56593	1	4.62408e-06	24.5141
	90	2	2	0.581432	4	0.999997	2.86052	1	3.40726e-06	25.4194
	91	2	2	0.354832	4	0.999917	4.39785	1	8.33353e-05	20.5627
	92	2	2	0.431939	4	0.999839	3.81275	1	0.000160944	18.6611
	93	2	2	0.344906	4	0.999971	4.48016	1	2.89583e-05	22.7591
	94	2	2	0.440129	4	0.999884	3.75533	1	0.000115744	19.2631
	95	2	2	0.508389	4	0.999876	3.30343	1	0.000124306	18.6684
	96	2	2	0.419156	4	1	3.90398	1	8.25709e-09	38.5081
	97	2	2	0.283936	4	0.999972	5.03293	1	2.80492e-05	23.3757
	98	2	2	0.793474	4	1	1.68481	1	4.91734e-07	28.1152
	99	2	2	0.647058	4	0.999995	2.48648	1	5.29734e-06	24.1628
	100	2	2	0.425658	4	1	3.85733	1	1.94805e-08	36.7448
	101	2	2	0.75584	4	1	1.89077	1	2.14746e-08	34.5833
	102	2	2	0.813917	4	1	1.57143	1	9.28531e-08	31.3357
	103	2	2	0.714055	4	1	2.11806	1	3.93359e-08	33.6001
	104	2	2	0.570085	4	0.999999	2.92718	1	1.3459e-06	27.3438
	105	2	2	0.897601	4	1	1.07893	1	9.89793e-08	30.7154
	106	2	2	0.0605087	4	1	9.02374	1	1.17472e-08	42.9228
	107	2	2	0.360873	4	1	4.34865	1	1.47693e-08	37.7898
	108	2	2	0.0864792	4	1	8.14297	1	2.47226e-07	35.9486
	109	2	2	0.520849	4	1	3.22533	1	5.12285e-08	34.179
	110	2	2	0.170043	4	1	6.41782	1	6.82348e-08	36.7982
	111	2	2	0.0425731	4	1	9.87577	1	2.85518e-08	41.9986
	112	2	2	0.381523	4	1	4.18519	1	4.88309e-07	30.6296
	113	2	2	0.0684533	4	1	8.72139	1	2.00177e-08	41.5544
	114	2	2	0.301072	4	1	4.86837	1	6.60936e-08	35.3125
	115	2	2	0.262329	4	1	5.25279	1	3.68463e-08	36.8655
	116	2	2	0.252996	4	0.990542	5.35257	1	0.00945816	12.0351
	117	2	2	0.102153	4	0.993943	7.72585	1	0.00605739	15.3064
	118	2	2	0.13257	4	0.992417	7.06351	1	0.00758271	14.1918
	119	2	2	0.483047	4	0.999342	3.46613	1	0.000658418	15.4959
	120	2	2	0.501077	4	0.998548	3.34983	1	0.00145179	13.7966
	121	2	2	0.459366	4	1	3.62339	1	2.70788e-07	31.247
	122	2	2	0.326205	4	1	4.64055	1	2.43145e-09	41.6898
	123	2	2	0.52109	4	1	3.22383	1	2.81247e-08	35.3768
	124	2	2	0.639604	4	1	2.52814	1	4.61427e-08	33.6909
	125	2	2	0.611268	4	1	2.68827	1	9.67272e-08	32.3708
	126	2	2	0.315008	4	0.999998	4.7402	1	1.63256e-06	28.7706
	127	2	2	0.199017	4	0.999995	6.00176	1	5.34717e-06	27.6594
	128	2	2	0.348964	4	0.999996	4.44628	1	3.70599e-06	26.8371
	129	2	2	0.283182	4	0.999998	5.04035	1	1.9931e-06	28.6717
	130	2	2	0.201433	4	0.999999	5.96956	1	6.16324e-07	31.9483
	131	2	2	0.554496	4	0.998778	3.01993	1	0.00122239	13.8111
	132	2	2	0.547312	4	0.998527	3.06316	1	0.00147347	13.4802
	133	2	2	0.253162	4	0.975306	5.35077	1	0.0246937	10.0829
	134	2	2	0.321062	4	0.997496	4.68597	1	0.00250444	14.0401
	135	2	2	0.148076	4	0.976513	6.77835	1	0.0234867	11.6132
	136	2	2	0.192224	4	0.995599	6.09419	1	0.0044015	14.3167
	137	2	2	0.864528	4	0.99988	1.28137	1	0.000120402	16.7102
	138	2	2	0.557367	4	0.997133	3.00274	1	0.00286676	12.0859
	139	2	2	0.4786	4	0.998068	3.49526	1	0.00193244	13.3691
	140	2	2	0.645067	4	0.998776	2.49759	1	0.00122372	13.2866
	141	2	2	0.447461	4	0.996068	3.70457	1	0.00393158	12.1539
	142	2	2	0.666086	4	0.999289	2.38088	1	0.000711195	14.2563
	143	2	2	0.446508	4	0.994778	3.71114	1	0.00522215	11.5901
	144	2	2	0.861279	4	0.999961	1.30057	1	3.884e-05	18.9923
	145	2	2	0.408824	4	0.997004	3.97923	1	0.00299603	12.9739
	146	2	2	0.930148	4	0.999995	0.860573	1	4.59898e-06	22.8197
	147	2	2	0.920573	4	0.999994	0.927569	1	5.707e-06	22.4549
	148	2	2	0.885007	4	0.999976	1.15774	1	2.43494e-05	19.7834
	149	2	2	0.964184	4	0.999996	0.589854	1	4.01254e-06	22.8218
	150	2	2	0.952688	4	0.999991	0.688924	1	9.03179e-06	21.2982
	151	2	2	0.455462	4	0.999993	3.64985	1	6.99184e-06	24.7711
	152	2	2	0.970703	4	0.999962	0.528155	1	3.81347e-05	18.2566
	153	2	2	0.881298	4	0.999982	1.18051	1	1.82821e-05	20.3794
	154	2	2	0.83419	4	0.999987	1.45723	1	1.28076e-05	21.3679
	155	2	2	0.721655	4	0.999992	2.0767	1	8.26133e-06	22.8643
	156	2	2	0.165201	4	0.99994	6.4935	1	5.95446e-05	23.3307
	157	2	2	0.470678	4	0.999975	3.5476	1	2.52371e-05	22.1017
	158	2	2	0.46536	4	0.99979	3.58307	1	0.000210174	17.8975
	159	2	2	0.261648	4	0.999992	5.25997	1	7.55949e-06	26.2251
	160	2	2	0.219907	4	0.999984	5.73408	1	1.61799e-05	25.1773
	161	2	2	0.274599	4	1	5.12613	1	4.34586e-07	31.8036
	162	2	2	0.227843	4	1	5.63823	1	4.40926e-07	32.2867
	163	2	2	0.0600983	4	1	9.04037	1	2.17171e-07	37.1053
	164	2	2	0.0765036	4	0.999998	8.44721	1	1.52601e-06	32.6127
	165	2	2	0.658152	4	0.999993	2.42479	1	7.48038e-06	23.411
	166	2	2	0.343273	4	0.999999	4.49388	1	7.23799e-07	30.1511
	167	2	2	0.313223	4	0.999999	4.75635	1	1.04836e-06	29.6726
	168	2	2	0.343378	4	0.999996	4.49301	1	4.31582e-06	26.5792
	169	2	2	0.22244	4	0.999998	5.70316	1	1.90981e-06	29.4199
	170	2	2	0.276395	4	0.999993	5.10799	1	6.78559e-06	26.2891
	171	2	2	0.21491	4	1	5.79599	1	1.29296e-07	34.898
	172	2	2	0.354165	4	0.999997	4.40333	1	2.64832e-06	27.4662
	173	2	2	0.196915	4	1	6.03006	1	3.57524e-07	33.0979
	174	2	2	0.186185	4	1	6.17884	1	1.34063e-07	35.2085
	175	2	2	0.232307	4	0.999999	5.5856	1	5.38116e-07	31.8357
	176	2	2	0.87499	4	0.999936	1.21882	1	6.40339e-05	17.9106
	177	2	2	0.365114	4	1	4.31449	1	3.59989e-07	31.3686
	178	2	2	0.890975	4	0.999944	1.1207	1	5.60922e-05	18.0773
	179	2	2	0.944354	4	0.999993	0.755177	1	6.60457e-06	21.9904
	180	2	2	0.409038	4	1	3.97766	1	1.27656e-07	33.1052
	181	2	2	0.0383562	4	0.999999	10.1261	1	6.00206e-07	36.1578
	182	2	2	0.478002	4	0.999999	3.49919	1	8.43801e-07	28.8496
	183	2	2	0.116958	4	0.999999	7.38349	1	7.55296e-07	32.9555
	184	2	2	0.299158	4	1	4.88635	1	4.31827e-07	31.5766
	185	2	2	0.832954	4	0.999986	1.46425	1	1.40229e-05	21.1936
	186	2	2	0.80638	4	0.999998	1.61341	1	1.61268e-06	25.6684
	187	2	2	0.412241	4	0.999999	3.95419	1	1.06023e-06	28.848
	188	2	2	0.299548	4	1	4.88268	1	3.584e-07	31.9456
	189	2	2	0.766966	4	0.999996	1.83013	1	3.86616e-06	24.1364
	190	2	2	0.284444	4	1	5.02793	1	1.4147e-07	33.95
	191	2	2	0.333796	4	1	4.57458	1	8.29413e-08	34.5646
	192	2	2	0.231251	4	1	5.59797	1	2.81847e-08	37.7467
	193	2	2	0.395943	4	0.999999	4.07506	1	8.1118e-07	29.5043
	194	2	2	0.534249	4	0.999998	3.14262	1	2.36575e-06	26.4312
	195	2	2	0.316391	4	1	4.72773	1	1.92547e-07	33.0333
	196	2	2	0.693852	4	1	2.2283	1	1.16519e-07	31.5384
	197	2	2	0.524759	4	1	3.20107	1	1.93371e-07	31.4981
	198	2	2	0.752996	4	0.999999	1.90625	1	9.99257e-07	26.9185
	199	2	2	0.551337	4	0.999999	3.0389	1	1.36325e-06	27.4299
	200	2	2	0.822068	4	0.999999	1.52576	1	1.3243e-06	25.9748
	201	2	2	0.327917	4	0.999995	4.62557	1	5.4164e-06	26.2574
	202	2	2	0.1611	4	0.999956	6.55916	1	4.36904e-05	24.0156
	203	2	2	0.293149	4	0.999973	4.94346	1	2.66283e-05	23.3902
	204	2	2	0.219757	4	0.999999	5.73593	1	5.88806e-07	31.806
	205	2	2	0.250405	4	0.999961	5.38083	1	3.86858e-05	23.0806
	206	2	2	0.193532	4	0.999998	6.07616	1	1.82279e-06	29.8862
	207	2	2	0.318896	4	0.999998	4.70528	1	1.86203e-06	28.4727
	208	2	2	0.301474	4	0.999997	4.8646	1	2.54827e-06	28.0045
	209	2	2	0.296527	4	0.999972	4.91124	1	2.8419e-05	23.2278
	210	2	2	0.213303	4	0.999999	5.81619	1	7.61869e-07	31.3709
	211	2	2	0.126	4	0.999994	7.19369	1	5.91829e-06	28.6483
	212	2	2	0.115299	4	0.999965	7.41977	1	3.47148e-05	25.3361
	213	2	2	0.217923	4	0.999996	5.75851	1	3.68206e-06	28.1623
	214	2	2	0.190518	4	1	6.11785	1	9.22113e-09	40.5011
	215	2	2	0.154909	4	0.999571	6.66126	1	0.000428663	19.5498
	216	2	2	0.249129	4	1	5.39484	1	2.27985e-07	33.3625
	217	2	2	0.550583	4	0.999923	3.04344	1	7.70234e-05	19.3658
	218	2	2	0.511597	4	0.999276	3.28321	1	0.000723996	15.1229
	219	2	2	0.151078	4	1	6.7263	1	1.44789e-08	40.2072
	220	2	2	0.152408	4	0.99848	6.70356	1	0.00151975	17.0587
	221	2	2	0.577941	4	0.989139	2.88095	1	0.0108606	9.28407
	222	2	2	0.00579265	4	1	14.5259	1	2.77556e-07	42.1001
	223	2	2	0.837383	4	0.999909	1.43903	1	9.08769e-05	17.4306
	224	2	2	0.608689	4	0.999451	2.70301	1	0.000549256	15.0955
	225	2	2	0.00952564	4	1	13.3885	1	2.39365e-07	41.2588
	226	2	2	0.00647942	4	1	14.2707	1	6.64044e-08	44.7054
	227	2	2	0.372605	4	1	4.25491	1	5.09544e-08	35.2193
	228	2	2	0.758852	4	0.999282	1.87437	1	0.000718311	13.7299
	229	2	2	0.768109	4	0.997105	1.82389	1	0.00289503	10.8873
	230	2	2	0.00632384	4	1	14.3261	1	1.68073e-07	42.9036
	231	2	2	0.15868	4	0.990822	6.59865	1	0.0091778	13.3419
	232	2	2	0.0304022	4	0.965336	10.6803	1	0.0346642	14.7136
	233	2	2	0.0364027	4	0.996806	10.2512	1	0.00319447	19.1172
	234	2	2	0.0452664	4	0.984506	9.72805	1	0.0154938	15.4112
	235	2	2	0.155635	4	0.995356	6.64909	1	0.00464436	14.7637
	236	2	2	0.0991969	4	0.987956	7.79971	1	0.0120441	13.9936
	237	2	2	0.0697561	4	1	8.67502	1	4.92047e-08	39.7093
	238	2	2	0.744004	4	0.999904	1.95517	1	9.61093e-05	17.8348
	239	2	2	0.548849	4	0.999987	3.05388	1	1.2937e-05	22.9444
	240	2	2	0.400331	4	0.999969	4.04215	1	3.14446e-05	22.1564
	241	2	2	0.562488	4	0.999982	2.9722	1	1.78119e-05	22.2232
	242	2	2	0.736485	4	0.999978	1.99605	1	2.24195e-05	20.7869
	243	2	2	0.386949	4	0.999983	4.14338	1	1.74296e-05	23.4378
	244	2	2	0.0374577	4	0.999966	10.1829	1	3.36175e-05	28.1634
	245	2	2	0.121686	4	0.999998	7.28262	1	1.50619e-06	31.4742
	246	2	2	0.168068	4	0.995696	6.44845	1	0.00430438	14.7158
	247	2	2	0.438044	4	1	3.76988	1	4.85097e-08	34.8326
	248	2	2	0.33321	4	1	4.57963	1	1.75498e-07	33.0706
	249	2	2	0.205044	4	0.999998	5.92208	1	2.08314e-06	29.4651
	250	2	2	0.20585	4	0.999999	5.91158	1	1.35977e-06	30.3077
	251	2	2	0.110003	4	0.999997	7.53896	1	2.95802e-06	30.3807
	252	2	2	0.286205	4	0.999999	5.01067	1	1.4988e-06	29.2121
	253	2	2	0.0843378	4	0.999997	8.20539	1	2.96303e-06	31.0437
	254	2	2	0.151876	4	0.999697	6.71264	1	0.000303158	20.2943
	256	2	2	0.452523	4	0.999897	3.66987	1	0.000103009	19.4108
	257	2	2	0.331319	4	1	4.59597	1	5.39732e-08	35.4453
	258	2	2	0.434137	4	1	3.79727	1	1.73114e-07	32.3156
	259	2	2	0.351895	4	0.999999	4.42201	1	1.36245e-06	28.8142
	260	2	2	0.0907636	4	0.999716	8.02233	1	0.000284192	21.7332
	261	2	2	0.519823	4	0.999999	3.23172	1	6.36103e-07	29.1473
	262	2	2	0.319482	4	0.998882	4.70005	1	0.00111755	15.6708
	263	2	2	0.193773	4	0.998585	6.07286	1	0.00141476	16.5714
	264	2	2	0.20084	4	0.999999	5.97743	1	9.98958e-07	30.9903
	265	2	2	0.299398	4	1	4.88409	1	1.84078e-08	37.8848
	266	2	2	0.647354	4	0.999928	2.48483	1	7.23896e-05	18.9313
	267	2	2	0.499262	4	0.999999	3.36141	1	6.81607e-07	29.1388
	268	2	2	0.462776	4	1	3.60041	1	8.83604e-08	33.4638
	269	2	2	0.143635	4	0.999621	6.8571	1	0.000378972	19.9922
	270	2	2	0.325423	4	1	4.64742	1	4.40032e-07	31.3
	271	2	2	0.349163	4	0.998022	4.44464	1	0.00197776	14.272
	272	2	2	0.246378	4	0.998703	5.42525	1	0.00129673	16.0982
	273	2	2	0.293777	4	0.999397	4.93744	1	0.000603318	17.1421
	274	2	2	0.20651	4	0.99947	5.903	1	0.000530347	18.3656
	275	2	2	0.49515	4	0.999849	3.38775	1	0.00015062	18.3687
	276	2	2	0.224348	4	0.999938	5.68008	1	6.17979e-05	22.443
	277	2	2	0.404505	4	1	4.0111	1	3.16796e-08	35.926
	278	2	2	0.280829	4	0.999904	5.06365	1	9.606e-05	20.9443
	279	2	2	0.667453	4	1	2.37333	1	3.29675e-07	29.6034
	280	2	2	0.264177	4	1	5.23339	1	5.92483e-08	35.8962
	281	2	2	0.487647	4	0.999995	3.43619	1	4.81864e-06	25.302
	282	2	2	0.249666	4	1	5.38893	1	1.06471e-08	39.4846
	283	2	2	0.240946	4	1	5.48619	1	1.49276e-08	38.906
	284	2	2	0.255084	4	1	5.32997	1	4.44609e-08	36.567
	285	2	2	0.432965	4	1	3.80552	1	1.68525e-07	32.3776
	286	2	2	0.447866	4	1	3.70179	1	1.19272e-07	32.9652
	287	2	2	0.416295	4	1	3.92468	1	3.52875e-07	31.0187
	288	2	2	0.425913	4	1	3.85551	1	5.88784e-08	34.5308
	289	2	2	0.551786	4	1	3.0362	1	3.22868e-07	30.308
	290	2	2	0.521961	4	1	3.21842	1	1.04643e-07	32.7436
	291	2	2	0.520298	4	1	3.22876	1	4.96581e-08	34.2447
	292	2	2	0.54611	4	1	3.07043	1	1.09759e-07	32.5001
	293	2	2	0.565018	4	1	2.95717	1	1.68733e-07	31.5268
	294	2	2	0.568042	4	1	2.93926	1	1.19508e-07	32.1987
	295	2	2	0.657467	4	0.999982	2.42859	1	1.75134e-05	21.7134
	296	2	2	0.487422	4	0.998691	3.43765	1	0.00130881	14.092
	297	2	2	0.181902	4	0.998849	6.24037	1	0.00115077	17.1525
	298	2	2	0.232134	4	0.999993	5.58762	1	7.16747e-06	26.6593
	299	2	2	0.703226	4	0.999897	2.17709	1	0.00010328	17.9128
	300	2	2	0.94768	4	0.999969	0.729198	1	3.12047e-05	18.8588
	301	2	2	0.47649	4	0.99909	3.50914	1	0.000910067	14.891
	302	2	2	0.482133	4	0.999742	3.4721	1	0.000258233	17.3746
	303	2	2	0.163873	4	1	6.5146	1	1.02145e-07	36.0881
	304	2	2	0.884383	4	0.999974	1.16158	1	2.61446e-05	19.645
	305	2	2	0.546634	4	0.997124	3.06726	1	0.00287637	12.1437
	306	2	1**	0.624729	4	0.923199	2.61183	2	0.0768006	10.2054
	307	2	2	0.0343734	4	0.6222	10.3881	1	0.3778	8.76565
	308	2	2	0.107787	4	0.996156	7.59043	1	0.00384401	16.0849
	309	2	2	0.425017	4	0.999979	3.86191	1	2.0919e-05	22.7913
	310	2	2	0.4968	4	0.99647	3.37716	1	0.00352991	12.0428
	311	2	2	0.769363	4	0.997263	1.81704	1	0.00273707	10.993
	312	2	2	0.604225	4	0.999918	2.72857	1	8.15837e-05	18.9359
	313	2	2	0.267716	4	0.990355	5.19658	1	0.00964452	11.8397
	314	2	1**	0.527505	4	0.84128	3.18409	2	0.15872	9.13992
	315	2	2	0.854367	4	0.99909	1.34108	1	0.000909602	12.724
	316	2	2	0.802924	4	0.99967	1.63258	1	0.000329577	15.0471
	317	2	2	0.744675	4	0.998141	1.95152	1	0.00185882	11.9032
	318	2	2	0.678291	4	0.994544	2.31362	1	0.00545633	10.1044
	319	2	2	0.915779	4	0.999998	0.96014	1	1.67903e-06	24.9345
	320	2	2	0.740278	4	0.997823	1.97543	1	0.00217706	11.6104
	321	2	2	0.960143	4	0.999995	0.625893	1	4.53368e-06	22.6136
	322	2	2	0.653148	4	0.995755	2.45257	1	0.00424458	10.748
	323	2	2	0.745384	4	0.999992	1.94767	1	7.9136e-06	22.8212
	324	2	2	0.917964	4	0.999998	0.945368	1	1.69069e-06	24.9058
	325	2	2	0.475549	4	0.999986	3.51534	1	1.43909e-05	23.1929
	326	2	2	0.726219	4	0.999758	2.05187	1	0.000241508	16.0883
	327	2	2	0.438174	4	0.999993	3.76897	1	7.4776e-06	24.7559
	328	2	2	0.394664	4	0.999991	4.0847	1	8.68419e-06	24.7724
	329	2	2	0.758262	4	0.99997	1.87758	1	2.95796e-05	20.1141
	330	2	2	0.693723	4	0.999994	2.229	1	6.1327e-06	23.6125
	331	2	2	0.494195	4	0.99992	3.39389	1	7.9506e-05	19.6528
	332	2	2	0.678996	4	0.999986	2.30974	1	1.37589e-05	22.0771
	333	2	2	0.643596	4	0.9997	2.50581	1	0.000300172	16.1073
	334	2	2	0.372625	4	0.999474	4.25475	1	0.000526395	16.7323
	335	2	2	0.318306	4	0.999996	4.71055	1	4.16211e-06	26.8693
	336	2	2	0.601231	4	0.999987	2.74576	1	1.25065e-05	22.704
	337	2	2	0.434426	4	0.992634	3.79524	1	0.00736625	10.9819
	338	2	2	0.174896	4	0.942972	6.34389	1	0.0570284	9.3346
	339	2	2	0.741956	4	0.999974	1.96631	1	2.5544e-05	20.4962
	340	2	2	0.516958	4	0.994299	3.24959	1	0.00570066	10.9522
	341	2	2	0.569468	4	0.987314	2.93082	1	0.0126856	9.0196
	342	2	2	0.725514	4	0.999998	2.0557	1	1.54329e-06	26.1986
	343	2	2	0.98124	4	0.999994	0.414889	1	5.66087e-06	21.9585
	344	2	2	0.853855	4	0.999996	1.34407	1	3.89107e-06	23.6375
	345	2	2	0.966404	4	0.999987	0.569385	1	1.29301e-05	20.461
	346	2	2	0.960215	4	0.999997	0.625265	1	2.68875e-06	23.6579
	347	2	2	0.607582	4	0.998038	2.70933	1	0.00196163	12.5531
	348	2	2	0.665376	4	1	2.3848	1	1.59243e-07	31.0702
	349	2	2	0.862496	4	0.999997	1.29339	1	2.81798e-06	24.2321
	350	2	2	0.689915	4	1	2.24984	1	3.41891e-07	29.4071
	351	2	2	0.686075	4	1	2.27088	1	2.03879e-07	30.4621
	352	2	2	0.994974	4	0.999997	0.207539	1	2.72959e-06	23.21
	353	2	2	0.249309	4	0.999886	5.39286	1	0.000114136	20.9286
	354	2	2	0.917305	4	0.999999	0.949837	1	5.4546e-07	27.1728
For the original data, squared Mahalanobis distance is based on canonical functions. For the cross-validated data, squared Mahalanobis distance is based on observations.
**. Misclassified case
b. Cross validation is done only for those cases in the analysis. In cross validation, each case is classified by the functions derived from all cases other than that case.
Separate-Groups Graphs
Classification Resultsa,c
TYPE			Predicted Group Membership		Total
			1	2
Original	Count	1	69	6	75
		2	2	276	278
	%	1	92	8	100
		2	0.719424	99.2806	100
Cross-validatedb	Count	1	69	6	75
		2	2	276	278
	%	1	92	8	100
		2	0.719424	99.2806	100
a. 97.7% of original grouped cases correctly classified.
b. Cross validation is done only for those cases in the analysis. In cross validation, each case is classified by the functions derived from all cases other than that case.
c. 97.7% of cross-validated grouped cases correctly classified.
Notes
Output Created		07-AUG-2020 14:29:13
Comments
Input	Data	L:\2020_0_표고원산지_SIR_Nature Food\표고_BULK\SPSS\생표고_BULK_English.sav
	Active Dataset	데이터세트2
	Filter	<none>
	Weight	<none>
	Split File	<none>
	N of Rows in Working Data File	354
Syntax		GGRAPH /GRAPHDATASET NAME="graphdataset" VARIABLES=방법 Dis1_1 MISSING=LISTWISE REPORTMISSING=NO /GRAPHSPEC SOURCE=INLINE. BEGIN GPL SOURCE: s=userSource(id("graphdataset")) DATA: 방법=col(source(s), name("방법"), unit.category()) DATA: Dis1_1=col(source(s), name("Dis1_1")) DATA: id=col(source(s), name("$CASENUM"), unit.category()) GUIDE: axis(dim(1), label("방법")) GUIDE: axis(dim(2), label("Discriminan…
Resources	Processor Time	00:00:00.95
	Elapsed Time	00:00:00.60
Notes
Output Created		07-AUG-2020 14:31:41
Comments
Input	Data	L:\2020_0_표고원산지_SIR_Nature Food\표고_BULK\SPSS\생표고_BULK_English.sav
	Active Dataset	데이터세트2
	Filter	<none>
	Weight	<none>
	Split File	<none>
	N of Rows in Working Data File	354
Syntax		GGRAPH /GRAPHDATASET NAME="graphdataset" VARIABLES=Cultivation Dis1_1 MISSING=LISTWISE REPORTMISSING=NO /GRAPHSPEC SOURCE=INLINE. BEGIN GPL SOURCE: s=userSource(id("graphdataset")) DATA: Cultivation=col(source(s), name("Cultivation"), unit.category()) DATA: Dis1_1=col(source(s), name("Dis1_1")) DATA: id=col(source(s), name("$CASENUM"), unit.category()) GUIDE: axis(dim(1), label("Cultivation")) GU…
Resources	Processor Time	00:00:00.42
	Elapsed Time	00:00:00.41
ROC Dis1_1 BY METHOD (2)
/PLOT=CURVE(REFERENCE)
/PRINT=SE COORDINATES
/CRITERIA=CUTOFF(INCLUDE) TESTPOS(LARGE) DISTRIBUTION(FREE) CI(95)
/MISSING=EXCLUDE.
ROC Curve
Notes
Output Created		07-AUG-2020 14:34:35
Comments
Input	Data	L:\2020_0_표고원산지_SIR_Nature Food\표고_BULK\SPSS\생표고_BULK_English.sav
	Active Dataset	데이터세트2
	Filter	<none>
	Weight	<none>
	Split File	<none>
	N of Rows in Working Data File	354
Missing Value Handling	Definition of Missing	User-defined missing values are treated as missing.
	Cases Used	Statistics are based on all cases with valid data for all variables in the analysis.
Syntax		ROC Dis1_1 BY METHOD (2) /PLOT=CURVE(REFERENCE) /PRINT=SE COORDINATES /CRITERIA=CUTOFF(INCLUDE) TESTPOS(LARGE) DISTRIBUTION(FREE) CI(95) /MISSING=EXCLUDE.
Resources	Processor Time	00:00:00.30
	Elapsed Time	00:00:00.34
Case Processing Summary
METHOD	Valid N (listwise)
Positivea	278
Negative	75
Missing	1
Larger values of the test result variable(s) indicate stronger evidence for a positive actual state.
a. The positive actual state is "bag".
Area Under the Curve
Test Result Variable(s):	Discriminant Scores from Function 1 for Analysis 1
Area	Std. Errora	Asymptotic Sig.b	Asymptotic 95% Confidence Interval
			Lower Bound	Upper Bound
0.995827	0.00333988	1.11794e-39	0.989281	1
a. Under the nonparametric assumption
b. Null hypothesis: true area = 0.5
Coordinates of the Curve
Test Result Variable(s):	Discriminant Scores from Function 1 for Analysis 1
Positive if Greater Than or Equal Toa	Sensitivity	1 - Specificity
-6.99486	1	1
-5.92412	1	0.986667
-5.7814	1	0.973333
-5.67434	1	0.96
-5.60179	1	0.946667
-5.5458	1	0.933333
-5.52466	1	0.92
-5.50509	1	0.906667
-5.46719	1	0.893333
-5.40594	1	0.88
-5.30499	1	0.866667
-5.20634	1	0.853333
-5.15233	1	0.84
-5.04109	1	0.826667
-4.89356	1	0.813333
-4.83734	1	0.8
-4.74784	1	0.786667
-4.5906	1	0.773333
-4.47776	1	0.76
-4.41249	1	0.746667
-4.37331	1	0.733333
-4.33767	1	0.72
-4.26354	1	0.706667
-4.18647	1	0.693333
-4.13381	1	0.68
-4.06114	1	0.666667
-3.99645	1	0.653333
-3.9704	1	0.64
-3.95648	1	0.626667
-3.93103	1	0.613333
-3.90975	1	0.6
-3.89546	1	0.586667
-3.86792	1	0.573333
-3.84495	1	0.56
-3.7659	1	0.546667
-3.68804	1	0.533333
-3.6493	1	0.52
-3.59152	1	0.506667
-3.56358	1	0.493333
-3.54702	1	0.48
-3.52963	1	0.466667
-3.45074	1	0.453333
-3.35097	1	0.44
-3.31572	1	0.426667
-3.3044	1	0.413333
-3.26146	1	0.4
-3.20903	1	0.386667
-3.15555	1	0.373333
-3.07475	1	0.36
-2.96925	1	0.346667
-2.89831	1	0.333333
-2.88327	1	0.32
-2.87111	1	0.306667
-2.82994	1	0.293333
-2.78536	1	0.28
-2.69504	1	0.266667
-2.54604	1	0.253333
-2.46259	1	0.24
-2.4089	1	0.226667
-2.36303	1	0.213333
-2.34524	1	0.2
-2.32402	1	0.186667
-2.30054	1	0.173333
-2.27668	1	0.16
-2.22	1	0.146667
-2.14278	1	0.133333
-2.09824	0.996403	0.133333
-2.0635	0.996403	0.12
-2.01875	0.996403	0.106667
-1.96644	0.996403	0.0933333
-1.93061	0.992806	0.0933333
-1.6988	0.992806	0.08
-1.45406	0.992806	0.0666667
-1.41635	0.989209	0.0666667
-1.38322	0.989209	0.0533333
-1.36936	0.989209	0.04
-1.21623	0.989209	0.0266667
-1.00908	0.989209	0.0133333
-0.881304	0.985612	0.0133333
-0.786949	0.982014	0.0133333
-0.753638	0.978417	0.0133333
-0.688884	0.97482	0.0133333
-0.629305	0.971223	0.0133333
-0.607196	0.967626	0.0133333
-0.588582	0.964029	0.0133333
-0.569188	0.960432	0.0133333
-0.548294	0.956835	0.0133333
-0.539184	0.953237	0.0133333
-0.514934	0.94964	0.0133333
-0.492426	0.946043	0.0133333
-0.46488	0.942446	0.0133333
-0.439416	0.938849	0.0133333
-0.435566	0.935252	0.0133333
-0.4273	0.931655	0.0133333
-0.400243	0.928058	0.0133333
-0.379871	0.92446	0.0133333
-0.375155	0.920863	0.0133333
-0.367574	0.917266	0.0133333
-0.360387	0.913669	0.0133333
-0.345262	0.910072	0.0133333
-0.333914	0.906475	0.0133333
-0.314968	0.902878	0.0133333
-0.295269	0.899281	0.0133333
-0.291823	0.895683	0.0133333
-0.289012	0.892086	0.0133333
-0.286161	0.888489	0.0133333
-0.282582	0.884892	0.0133333
-0.266475	0.881295	0.0133333
-0.241371	0.877698	0.0133333
-0.218196	0.874101	0.0133333
-0.202338	0.870504	0.0133333
-0.199047	0.866906	0.0133333
-0.197214	0.863309	0.0133333
-0.16778	0.859712	0.0133333
-0.137316	0.856115	0.0133333
-0.133661	0.852518	0.0133333
-0.125514	0.848921	0.0133333
-0.11521	0.845324	0.0133333
-0.106788	0.841727	0.0133333
-0.101081	0.838129	0.0133333
-0.0990817	0.834532	0.0133333
-0.0852074	0.830935	0.0133333
-0.0720602	0.827338	0.0133333
-0.0548849	0.823741	0.0133333
-0.0342211	0.820144	0.0133333
-0.00683903	0.816547	0.0133333
0.0182347	0.81295	0.0133333
0.0202289	0.809353	0.0133333
0.0311114	0.805755	0.0133333
0.0537459	0.802158	0.0133333
0.072651	0.798561	0.0133333
0.086648	0.794964	0.0133333
0.0957525	0.791367	0.0133333
0.122251	0.78777	0.0133333
0.160767	0.784173	0.0133333
0.182269	0.780576	0.0133333
0.201622	0.776978	0.0133333
0.218308	0.773381	0.0133333
0.232231	0.769784	0.0133333
0.245352	0.766187	0.0133333
0.254985	0.76259	0.0133333
0.277966	0.758993	0.0133333
0.314784	0.755396	0.0133333
0.344632	0.755396	0
0.362	0.751799	0
0.389972	0.748201	0
0.412298	0.744604	0
0.420719	0.741007	0
0.431386	0.73741	0
0.442215	0.733813	0
0.451591	0.730216	0
0.459334	0.726619	0
0.468569	0.723022	0
0.474225	0.719424	0
0.489171	0.715827	0
0.502519	0.71223	0
0.50667	0.708633	0
0.513363	0.705036	0
0.522813	0.701439	0
0.541469	0.697842	0
0.562028	0.694245	0
0.575064	0.690647	0
0.581484	0.68705	0
0.597232	0.683453	0
0.629578	0.679856	0
0.656395	0.676259	0
0.66643	0.672662	0
0.670165	0.669065	0
0.685924	0.665468	0
0.704479	0.661871	0
0.710026	0.658273	0
0.711589	0.654676	0
0.713076	0.651079	0
0.714698	0.647482	0
0.721134	0.643885	0
0.730509	0.640288	0
0.737095	0.636691	0
0.740987	0.633094	0
0.747569	0.629496	0
0.75321	0.625899	0
0.756337	0.622302	0
0.761288	0.618705	0
0.766045	0.615108	0
0.778089	0.611511	0
0.789949	0.607914	0
0.798758	0.604317	0
0.81867	0.600719	0
0.835846	0.597122	0
0.841308	0.593525	0
0.844352	0.589928	0
0.849519	0.586331	0
0.858532	0.582734	0
0.875572	0.579137	0
0.889119	0.57554	0
0.893471	0.571942	0
0.902022	0.568345	0
0.909164	0.564748	0
0.910634	0.561151	0
0.914219	0.557554	0
0.928851	0.553957	0
0.956241	0.55036	0
0.979934	0.546763	0
0.993157	0.543165	0
1.00348	0.539568	0
1.01035	0.535971	0
1.01505	0.532374	0
1.02373	0.528777	0
1.03008	0.52518	0
1.03083	0.521583	0
1.03642	0.517986	0
1.04376	0.514388	0
1.0496	0.510791	0
1.05511	0.507194	0
1.06549	0.503597	0
1.07904	0.5	0
1.08668	0.496403	0
1.0901	0.492806	0
1.0966	0.489209	0
1.10397	0.485612	0
1.106	0.482014	0
1.10667	0.478417	0
1.11723	0.47482	0
1.13188	0.471223	0
1.13662	0.467626	0
1.13852	0.464029	0
1.14599	0.460432	0
1.1559	0.456835	0
1.16346	0.453237	0
1.17051	0.44964	0
1.17473	0.446043	0
1.18034	0.442446	0
1.186	0.438849	0
1.18827	0.435252	0
1.19657	0.431655	0
1.21876	0.428058	0
1.2343	0.42446	0
1.23978	0.420863	0
1.24793	0.417266	0
1.25146	0.413669	0
1.25379	0.410072	0
1.25701	0.406475	0
1.26277	0.402878	0
1.27072	0.399281	0
1.27893	0.395683	0
1.29362	0.392086	0
1.30727	0.388489	0
1.31557	0.384892	0
1.32503	0.381295	0
1.33248	0.377698	0
1.33749	0.374101	0
1.34863	0.370504	0
1.3584	0.366906	0
1.36159	0.363309	0
1.3659	0.359712	0
1.37254	0.356115	0
1.37728	0.352518	0
1.37892	0.348921	0
1.38153	0.345324	0
1.3929	0.341727	0
1.40341	0.338129	0
1.40379	0.334532	0
1.40548	0.330935	0
1.40901	0.327338	0
1.43479	0.323741	0
1.45943	0.320144	0
1.46527	0.316547	0
1.47142	0.31295	0
1.49064	0.309353	0
1.51264	0.305755	0
1.52284	0.302158	0
1.52926	0.298561	0
1.53537	0.294964	0
1.54821	0.291367	0
1.56284	0.28777	0
1.57259	0.284173	0
1.57565	0.280576	0
1.58071	0.276978	0
1.59468	0.273381	0
1.60541	0.269784	0
1.61669	0.266187	0
1.62766	0.26259	0
1.63792	0.258993	0
1.64837	0.255396	0
1.65023	0.251799	0
1.65214	0.248201	0
1.67271	0.244604	0
1.69281	0.241007	0
1.69327	0.23741	0
1.69569	0.233813	0
1.70252	0.230216	0
1.71095	0.226619	0
1.71667	0.223022	0
1.72695	0.219424	0
1.74568	0.215827	0
1.76212	0.21223	0
1.76865	0.208633	0
1.77982	0.205036	0
1.79304	0.201439	0
1.80765	0.197842	0
1.82403	0.194245	0
1.82903	0.190647	0
1.83566	0.18705	0
1.84503	0.183453	0
1.85071	0.179856	0
1.85577	0.176259	0
1.85928	0.172662	0
1.86669	0.169065	0
1.88395	0.165468	0
1.89914	0.161871	0
1.90814	0.158273	0
1.9155	0.154676	0
1.92623	0.151079	0
1.93439	0.147482	0
1.93837	0.143885	0
1.94748	0.140288	0
1.95746	0.136691	0
1.96249	0.133094	0
1.97147	0.129496	0
1.98056	0.125899	0
1.98701	0.122302	0
1.99587	0.118705	0
2.00491	0.115108	0
2.02392	0.111511	0
2.04292	0.107914	0
2.0539	0.104317	0
2.07046	0.100719	0
2.08413	0.0971223	0
2.09494	0.0935252	0
2.10846	0.0899281	0
2.11509	0.0863309	0
2.1174	0.0827338	0
2.12146	0.0791367	0
2.12668	0.0755396	0
2.13552	0.0719424	0
2.14297	0.0683453	0
2.16082	0.0647482	0
2.18114	0.0611511	0
2.20203	0.057554	0
2.22311	0.0539568	0
2.2335	0.0503597	0
2.24433	0.0467626	0
2.27644	0.0431655	0
2.30761	0.0395683	0
2.31779	0.0359712	0
2.32989	0.0323741	0
2.356	0.028777	0
2.37887	0.0251799	0
2.38183	0.0215827	0
2.40042	0.0179856	0
2.43387	0.0143885	0
2.46452	0.0107914	0
2.49439	0.00719424	0
2.63984	0.00359712	0
3.76957	0	0
a. The smallest cutoff value is the minimum observed test value minus 1, and the largest cutoff value is the maximum observed test value plus 1. All the other cutoff values are the averages of two consecutive ordered observed test values.

## Sheet: Table 2
Supplementary Table 2: Cutting Score Calculation by ROC curve (for Figure 2)
Coordinates of the Curve					Summary Table (Log vs Sawdust block)
Test Result Variable(s):	1 분석용 함수 1의 판별 점수				Cutting score by ROC curve	-1.00908
Positive if Greater Than or Equal Toa	Sensitivity	1 - Specificity	Specificity		Sensitivity	0.989209
-6.99486	1	1	0		Specificity	0.986667
-5.92412	1	0.986667	0.0133333		AUC	0.996
-5.7814	1	0.973333	0.0266667
-5.67434	1	0.96	0.04
-5.60179	1	0.946667	0.0533333
-5.5458	1	0.933333	0.0666667
-5.52466	1	0.92	0.08
-5.50509	1	0.906667	0.0933333
-5.46719	1	0.893333	0.106667
-5.40594	1	0.88	0.12
-5.30499	1	0.866667	0.133333
-5.20634	1	0.853333	0.146667
-5.15233	1	0.84	0.16
-5.04109	1	0.826667	0.173333
-4.89356	1	0.813333	0.186667
-4.83734	1	0.8	0.2
-4.74784	1	0.786667	0.213333
-4.5906	1	0.773333	0.226667
-4.47776	1	0.76	0.24
-4.41249	1	0.746667	0.253333
-4.37331	1	0.733333	0.266667
-4.33767	1	0.72	0.28
-4.26354	1	0.706667	0.293333
-4.18647	1	0.693333	0.306667
-4.13381	1	0.68	0.32
-4.06114	1	0.666667	0.333333
-3.99645	1	0.653333	0.346667
-3.9704	1	0.64	0.36
-3.95648	1	0.626667	0.373333
-3.93103	1	0.613333	0.386667
-3.90975	1	0.6	0.4
-3.89546	1	0.586667	0.413333
-3.86792	1	0.573333	0.426667
-3.84495	1	0.56	0.44
-3.7659	1	0.546667	0.453333
-3.68804	1	0.533333	0.466667
-3.6493	1	0.52	0.48
-3.59152	1	0.506667	0.493333
-3.56358	1	0.493333	0.506667
-3.54702	1	0.48	0.52
-3.52963	1	0.466667	0.533333
-3.45074	1	0.453333	0.546667
-3.35097	1	0.44	0.56
-3.31572	1	0.426667	0.573333
-3.3044	1	0.413333	0.586667
-3.26146	1	0.4	0.6
-3.20903	1	0.386667	0.613333
-3.15555	1	0.373333	0.626667
-3.07475	1	0.36	0.64
-2.96925	1	0.346667	0.653333
-2.89831	1	0.333333	0.666667
-2.88327	1	0.32	0.68
-2.87111	1	0.306667	0.693333
-2.82994	1	0.293333	0.706667
-2.78536	1	0.28	0.72
-2.69504	1	0.266667	0.733333
-2.54604	1	0.253333	0.746667
-2.46259	1	0.24	0.76
-2.4089	1	0.226667	0.773333
-2.36303	1	0.213333	0.786667
-2.34524	1	0.2	0.8
-2.32402	1	0.186667	0.813333
-2.30054	1	0.173333	0.826667
-2.27668	1	0.16	0.84
-2.22	1	0.146667	0.853333
-2.14278	1	0.133333	0.866667
-2.09824	0.996403	0.133333	0.866667
-2.0635	0.996403	0.12	0.88
-2.01875	0.996403	0.106667	0.893333
-1.96644	0.996403	0.0933333	0.906667
-1.93061	0.992806	0.0933333	0.906667
-1.6988	0.992806	0.08	0.92
-1.45406	0.992806	0.0666667	0.933333
-1.41635	0.989209	0.0666667	0.933333
-1.38322	0.989209	0.0533333	0.946667
-1.36936	0.989209	0.04	0.96
-1.21623	0.989209	0.0266667	0.973333
-1.00908	0.989209	0.0133333	0.986667
-0.881304	0.985612	0.0133333	0.986667
-0.786949	0.982014	0.0133333	0.986667
-0.753638	0.978417	0.0133333	0.986667
-0.688884	0.97482	0.0133333	0.986667
-0.629305	0.971223	0.0133333	0.986667
-0.607196	0.967626	0.0133333	0.986667
-0.588582	0.964029	0.0133333	0.986667
-0.569188	0.960432	0.0133333	0.986667
-0.548294	0.956835	0.0133333	0.986667
-0.539184	0.953237	0.0133333	0.986667
-0.514934	0.94964	0.0133333	0.986667
-0.492426	0.946043	0.0133333	0.986667
-0.46488	0.942446	0.0133333	0.986667
-0.439416	0.938849	0.0133333	0.986667
-0.435566	0.935252	0.0133333	0.986667
-0.4273	0.931655	0.0133333	0.986667
-0.400243	0.928058	0.0133333	0.986667
-0.379871	0.92446	0.0133333	0.986667
-0.375155	0.920863	0.0133333	0.986667
-0.367574	0.917266	0.0133333	0.986667
-0.360387	0.913669	0.0133333	0.986667
-0.345262	0.910072	0.0133333	0.986667
-0.333914	0.906475	0.0133333	0.986667
-0.314968	0.902878	0.0133333	0.986667
-0.295269	0.899281	0.0133333	0.986667
-0.291823	0.895683	0.0133333	0.986667
-0.289012	0.892086	0.0133333	0.986667
-0.286161	0.888489	0.0133333	0.986667
-0.282582	0.884892	0.0133333	0.986667
-0.266475	0.881295	0.0133333	0.986667
-0.241371	0.877698	0.0133333	0.986667
-0.218196	0.874101	0.0133333	0.986667
-0.202338	0.870504	0.0133333	0.986667
-0.199047	0.866906	0.0133333	0.986667
-0.197214	0.863309	0.0133333	0.986667
-0.16778	0.859712	0.0133333	0.986667
-0.137316	0.856115	0.0133333	0.986667
-0.133661	0.852518	0.0133333	0.986667
-0.125514	0.848921	0.0133333	0.986667
-0.11521	0.845324	0.0133333	0.986667
-0.106788	0.841727	0.0133333	0.986667
-0.101081	0.838129	0.0133333	0.986667
-0.0990817	0.834532	0.0133333	0.986667
-0.0852074	0.830935	0.0133333	0.986667
-0.0720602	0.827338	0.0133333	0.986667
-0.0548849	0.823741	0.0133333	0.986667
-0.0342211	0.820144	0.0133333	0.986667
-0.00683903	0.816547	0.0133333	0.986667
0.0182347	0.81295	0.0133333	0.986667
0.0202289	0.809353	0.0133333	0.986667
0.0311114	0.805755	0.0133333	0.986667
0.0537459	0.802158	0.0133333	0.986667
0.072651	0.798561	0.0133333	0.986667
0.086648	0.794964	0.0133333	0.986667
0.0957525	0.791367	0.0133333	0.986667
0.122251	0.78777	0.0133333	0.986667
0.160767	0.784173	0.0133333	0.986667
0.182269	0.780576	0.0133333	0.986667
0.201622	0.776978	0.0133333	0.986667
0.218308	0.773381	0.0133333	0.986667
0.232231	0.769784	0.0133333	0.986667
0.245352	0.766187	0.0133333	0.986667
0.254985	0.76259	0.0133333	0.986667
0.277966	0.758993	0.0133333	0.986667
0.314784	0.755396	0.0133333	0.986667
0.344632	0.755396	0	1
0.362	0.751799	0	1
0.389972	0.748201	0	1
0.412298	0.744604	0	1
0.420719	0.741007	0	1
0.431386	0.73741	0	1
0.442215	0.733813	0	1
0.451591	0.730216	0	1
0.459334	0.726619	0	1
0.468569	0.723022	0	1
0.474225	0.719424	0	1
0.489171	0.715827	0	1
0.502519	0.71223	0	1
0.50667	0.708633	0	1
0.513363	0.705036	0	1
0.522813	0.701439	0	1
0.541469	0.697842	0	1
0.562028	0.694245	0	1
0.575064	0.690647	0	1
0.581484	0.68705	0	1
0.597232	0.683453	0	1
0.629578	0.679856	0	1
0.656395	0.676259	0	1
0.66643	0.672662	0	1
0.670165	0.669065	0	1
0.685924	0.665468	0	1
0.704479	0.661871	0	1
0.710026	0.658273	0	1
0.711589	0.654676	0	1
0.713076	0.651079	0	1
0.714698	0.647482	0	1
0.721134	0.643885	0	1
0.730509	0.640288	0	1
0.737095	0.636691	0	1
0.740987	0.633094	0	1
0.747569	0.629496	0	1
0.75321	0.625899	0	1
0.756337	0.622302	0	1
0.761288	0.618705	0	1
0.766045	0.615108	0	1
0.778089	0.611511	0	1
0.789949	0.607914	0	1
0.798758	0.604317	0	1
0.81867	0.600719	0	1
0.835846	0.597122	0	1
0.841308	0.593525	0	1
0.844352	0.589928	0	1
0.849519	0.586331	0	1
0.858532	0.582734	0	1
0.875572	0.579137	0	1
0.889119	0.57554	0	1
0.893471	0.571942	0	1
0.902022	0.568345	0	1
0.909164	0.564748	0	1
0.910634	0.561151	0	1
0.914219	0.557554	0	1
0.928851	0.553957	0	1
0.956241	0.55036	0	1
0.979934	0.546763	0	1
0.993157	0.543165	0	1
1.00348	0.539568	0	1
1.01035	0.535971	0	1
1.01505	0.532374	0	1
1.02373	0.528777	0	1
1.03008	0.52518	0	1
1.03083	0.521583	0	1
1.03642	0.517986	0	1
1.04376	0.514388	0	1
1.0496	0.510791	0	1
1.05511	0.507194	0	1
1.06549	0.503597	0	1
1.07904	0.5	0	1
1.08668	0.496403	0	1
1.0901	0.492806	0	1
1.0966	0.489209	0	1
1.10397	0.485612	0	1
1.106	0.482014	0	1
1.10667	0.478417	0	1
1.11723	0.47482	0	1
1.13188	0.471223	0	1
1.13662	0.467626	0	1
1.13852	0.464029	0	1
1.14599	0.460432	0	1
1.1559	0.456835	0	1
1.16346	0.453237	0	1
1.17051	0.44964	0	1
1.17473	0.446043	0	1
1.18034	0.442446	0	1
1.186	0.438849	0	1
1.18827	0.435252	0	1
1.19657	0.431655	0	1
1.21876	0.428058	0	1
1.2343	0.42446	0	1
1.23978	0.420863	0	1
1.24793	0.417266	0	1
1.25146	0.413669	0	1
1.25379	0.410072	0	1
1.25701	0.406475	0	1
1.26277	0.402878	0	1
1.27072	0.399281	0	1
1.27893	0.395683	0	1
1.29362	0.392086	0	1
1.30727	0.388489	0	1
1.31557	0.384892	0	1
1.32503	0.381295	0	1
1.33248	0.377698	0	1
1.33749	0.374101	0	1
1.34863	0.370504	0	1
1.3584	0.366906	0	1
1.36159	0.363309	0	1
1.3659	0.359712	0	1
1.37254	0.356115	0	1
1.37728	0.352518	0	1
1.37892	0.348921	0	1
1.38153	0.345324	0	1
1.3929	0.341727	0	1
1.40341	0.338129	0	1
1.40379	0.334532	0	1
1.40548	0.330935	0	1
1.40901	0.327338	0	1
1.43479	0.323741	0	1
1.45943	0.320144	0	1
1.46527	0.316547	0	1
1.47142	0.31295	0	1
1.49064	0.309353	0	1
1.51264	0.305755	0	1
1.52284	0.302158	0	1
1.52926	0.298561	0	1
1.53537	0.294964	0	1
1.54821	0.291367	0	1
1.56284	0.28777	0	1
1.57259	0.284173	0	1
1.57565	0.280576	0	1
1.58071	0.276978	0	1
1.59468	0.273381	0	1
1.60541	0.269784	0	1
1.61669	0.266187	0	1
1.62766	0.26259	0	1
1.63792	0.258993	0	1
1.64837	0.255396	0	1
1.65023	0.251799	0	1
1.65214	0.248201	0	1
1.67271	0.244604	0	1
1.69281	0.241007	0	1
1.69327	0.23741	0	1
1.69569	0.233813	0	1
1.70252	0.230216	0	1
1.71095	0.226619	0	1
1.71667	0.223022	0	1
1.72695	0.219424	0	1
1.74568	0.215827	0	1
1.76212	0.21223	0	1
1.76865	0.208633	0	1
1.77982	0.205036	0	1
1.79304	0.201439	0	1
1.80765	0.197842	0	1
1.82403	0.194245	0	1
1.82903	0.190647	0	1
1.83566	0.18705	0	1
1.84503	0.183453	0	1
1.85071	0.179856	0	1
1.85577	0.176259	0	1
1.85928	0.172662	0	1
1.86669	0.169065	0	1
1.88395	0.165468	0	1
1.89914	0.161871	0	1
1.90814	0.158273	0	1
1.9155	0.154676	0	1
1.92623	0.151079	0	1
1.93439	0.147482	0	1
1.93837	0.143885	0	1
1.94748	0.140288	0	1
1.95746	0.136691	0	1
1.96249	0.133094	0	1
1.97147	0.129496	0	1
1.98056	0.125899	0	1
1.98701	0.122302	0	1
1.99587	0.118705	0	1
2.00491	0.115108	0	1
2.02392	0.111511	0	1
2.04292	0.107914	0	1
2.0539	0.104317	0	1
2.07046	0.100719	0	1
2.08413	0.0971223	0	1
2.09494	0.0935252	0	1
2.10846	0.0899281	0	1
2.11509	0.0863309	0	1
2.1174	0.0827338	0	1
2.12146	0.0791367	0	1
2.12668	0.0755396	0	1
2.13552	0.0719424	0	1
2.14297	0.0683453	0	1
2.16082	0.0647482	0	1
2.18114	0.0611511	0	1
2.20203	0.057554	0	1
2.22311	0.0539568	0	1
2.2335	0.0503597	0	1
2.24433	0.0467626	0	1
2.27644	0.0431655	0	1
2.30761	0.0395683	0	1
2.31779	0.0359712	0	1
2.32989	0.0323741	0	1
2.356	0.028777	0	1
2.37887	0.0251799	0	1
2.38183	0.0215827	0	1
2.40042	0.0179856	0	1
2.43387	0.0143885	0	1
2.46452	0.0107914	0	1
2.49439	0.00719424	0	1
2.63984	0.00359712	0	1
3.76957	0	0	1
a. The smallest cutoff value is the minimum observed test value minus 1, and the largest cutoff value is the maximum observed test value plus 1. All the other cutoff values are the averages of two consecutive ordered observed test values.

## Sheet: Table 3
Supplementary Table 3: Raw SPSS DA+ROC results (for Figure 3)
DISCRIMINANT
/GROUPS=Origin(2 4)
/VARIABLES=δ13C δ15N δ18O δ34S
/ANALYSIS ALL
/SAVE=CLASS SCORES PROBS
/PRIORS SIZE
/STATISTICS=MEAN STDDEV UNIVF BOXM COEFF RAW CORR TABLE CROSSVALID
/PLOT=COMBINED
/PLOT=CASES
/CLASSIFY=NONMISSING POOLED.
Discriminant
Notes
Output Created		07-AUG-2020 16:13:15
Comments
Input	Data	L:\2020_0_표고원산지_SIR_Nature Food\표고_BULK\SPSS\NEW_SPSS_영문 버전\Total_BULK_봉지_English.sav
	Active Dataset	데이터세트1
	Filter	<none>
	Weight	<none>
	Split File	<none>
	N of Rows in Working Data File	279
Missing Value Handling	Definition of Missing	User-defined missing values are treated as missing in the analysis phase.
	Cases Used	In the analysis phase, cases with no user- or system-missing values for any predictor variable are used. Cases with user-, system-missing, or out-of-range values for the grouping variable are always excluded.
Syntax		DISCRIMINANT /GROUPS=Origin(2 4) /VARIABLES=δ13C δ15N δ18O δ34S /ANALYSIS ALL /SAVE=CLASS SCORES PROBS /PRIORS SIZE /STATISTICS=MEAN STDDEV UNIVF BOXM COEFF RAW CORR TABLE CROSSVALID /PLOT=COMBINED /PLOT=CASES /CLASSIFY=NONMISSING POOLED.
Resources	Processor Time	00:00:03.61
	Elapsed Time	00:00:03.06
Variables Created or Modified	Dis_1	Predicted Group for Analysis 1
	Dis1_1	Discriminant Scores from Function 1 for Analysis 1
	Dis2_1	Discriminant Scores from Function 2 for Analysis 1
	Dis1_2	Probabilities of Membership in Group 2 for Analysis 1
	Dis2_2	Probabilities of Membership in Group 3 for Analysis 1
	Dis3_2	Probabilities of Membership in Group 4 for Analysis 1
Number of unweighted cases written to the working file after classification		279
Analysis Case Processing Summary
Unweighted Cases		N	Percent
Valid		278	99.6416
Excluded	Missing or out-of-range group codes	0	0
	At least one missing discriminating variable	1	0.358423
	Both missing or out-of-range group codes and at least one missing discriminating variable	0	0
	Total	1	0.358423
Total		279	100
Group Statistics
Origin		Mean	Std. Deviation	Valid N (listwise)
				Unweighted	Weighted
"Korea"	δ13C	-24.9518	0.616073	125	125
	δ15N	1.69868	1.34519	125	125
	δ18O	22.1513	1.33872	125	125
	δ34S	7.84964	4.69225	125	125
"Chinese inoculated"	δ13C	-23.5522	0.677722	93	93
	δ15N	-1.19914	0.838976	93	93
	δ18O	23.3377	1.13322	93	93
	δ34S	16.7476	8.0215	93	93
"China"	δ13C	-24.0203	0.833571	60	60
	δ15N	-1.2676	0.962107	60	60
	δ18O	22.6905	0.863129	60	60
	δ34S	12.9072	4.54565	60	60
Total	δ13C	-24.2825	0.930897	278	278
	δ15N	0.0890616	1.83466	278	278
	δ18O	22.6645	1.28788	278	278
	δ34S	11.9178	7.15122	278	278
Tests of Equality of Group Means
	Wilks' Lambda	F	df1	df2	Sig.
δ13C	0.542892	115.773	2	275	3.33503e-37
δ15N	0.368686	235.447	2	275	2.60141e-60
δ18O	0.836519	26.8717	2	275	2.18977e-11
δ34S	0.696675	59.8661	2	275	2.61e-22
Pooled Within-Groups Matrices
		δ13C	δ15N	δ18O	δ34S
Correlation	δ13C	1	-0.182884	-0.120735	0.221889
	δ15N	-0.182884	1	-0.0926087	-0.406187
	δ18O	-0.120735	-0.0926087	1	0.0254247
	δ34S	0.221889	-0.406187	0.0254247	1
Analysis 1
Box's Test of Equality of Covariance Matrices
Log Determinants
Origin	Rank	Log Determinant
"Korea"	4	2.20313
"Chinese inoculated"	4	3.22332
"China"	4	1.68315
Pooled within-groups	4	3.12106
The ranks and natural logarithms of determinants printed are those of the group covariance matrices.
Test Results
Box's M		189.252
F	Approx.	9.2426
	df1	20
	df2	144958
	Sig.	1.14044e-28
Tests null hypothesis of equal population covariance matrices.
Summary of Canonical Discriminant Functions
Eigenvalues
Function	Eigenvalue	% of Variance	Cumulative %	Canonical Correlation
1	2.302a	93.8592	93.8592	0.834977
2	.151a	6.14081	100	0.36182
a. First 2 canonical discriminant functions were used in the analysis.
Wilks' Lambda
Test of Function(s)	Wilks' Lambda	Chi-square	df	Sig.
1 through 2	0.263171	365.109	8	5.38038e-74
2	0.869086	38.3755	3	2.35359e-08
Standardized Canonical Discriminant Function Coefficients
	Function
	1	2
δ13C	0.49166	0.463514
δ15N	-0.74001	0.80333
δ18O	0.26308	0.518506
δ34S	0.00422949	0.642197
Structure Matrix
	Function
	1	2
δ15N	-.856*	0.409691
δ13C	.596*	0.396492
δ34S	0.420595	.432*
δ18O	0.272358	.404*
Pooled within-groups correlations between discriminating variables and standardized canonical discriminant functions Variables ordered by absolute size of correlation within function.
*. Largest absolute correlation between each variable and any discriminant function
Canonical Discriminant Function Coefficients
	Function
	1	2
δ13C	0.714222	0.673334
δ15N	-0.661883	0.718518
δ18O	0.222537	0.4386
δ34S	0.000706024	0.107201
(Constant)	12.3499	5.06799
Unstandardized coefficients
Functions at Group Centroids
Origin	Function
	1	2
"Korea"	-1.66048	0.0446628
"Chinese inoculated"	1.52748	0.379161
"China"	1.09174	-0.680747
Unstandardized canonical discriminant functions evaluated at group means
Classification Statistics
Classification Processing Summary
Processed		279
Excluded	Missing or out-of-range group codes	0
	At least one missing discriminating variable	1
Used in Output		278
Prior Probabilities for Groups
Origin	Prior	Cases Used in Analysis
		Unweighted	Weighted
"Korea"	0.44964	125	125
"Chinese inoculated"	0.334532	93	93
"China"	0.215827	60	60
Total	1	278	278
Classification Function Coefficients
	Origin
	"Korea"	"Chinese inoculated"	"China"
δ13C	-53.1396	-50.6375	-51.6624
δ15N	-0.196644	-2.06636	-2.53951
δ18O	11.9037	12.7598	12.198
δ34S	1.49903	1.53714	1.42321
(Constant)	-801.32	-760.409	-771.189
Fisher's linear discriminant functions
Casewise Statistics
Case Number		Actual Group	Highest Group					Second Highest Group			Discriminant Scores
			Predicted Group	P(D>d | G=g)		P(G=g | D=d)	Squared Mahalanobis Distance to Centroid	Group	P(G=g | D=d)	Squared Mahalanobis Distance to Centroid	Function 1	Function 2
				p	df
Original	1	2	2	0.623657	2	0.981214	0.944308	4	0.0158493	7.7277	-1.67721	-0.926948
	2	2	2	0.700728	2	0.994826	0.711271	4	0.00430875	10.1272	-2.09059	-0.680787
	3	2	2	0.770741	2	0.981128	0.520805	4	0.0151345	7.39632	-1.62788	-0.676268
	4	2	2	0.809644	2	0.990543	0.422321	4	0.00757228	8.7019	-1.85627	-0.575005
	5	2	2	0.734336	2	0.994204	0.617577	4	0.00477503	9.82672	-2.04278	-0.641937
	6	2	2	0.462938	2	0.996751	1.54032	4	0.00287835	11.767	-2.32324	-1.00466
	7	2	2	0.5653	2	0.993913	1.1408	4	0.00527586	10.1499	-2.08392	-0.935896
	8	2	2	0.250396	2	0.996101	2.76943	4	0.00361747	12.5376	-2.36123	-1.46477
	9	2	2	0.555112	2	0.997928	1.17717	4	0.00177739	12.3703	-2.42513	-0.725065
	10	2	2	0.425521	2	0.995109	1.70888	4	0.00437849	11.0932	-2.20668	-1.143
	11	2	2	0.387491	2	0.995561	1.89612	4	0.00400542	11.4595	-2.2537	-1.198
	12	2	2	0.418645	2	0.992452	1.74146	4	0.00676547	10.2502	-2.0656	-1.21126
	13	2	2	0.42504	2	0.997685	1.71114	4	0.00206249	12.6062	-2.44416	-1.00271
	14	2	2	0.762102	2	0.995289	0.543351	4	0.00382871	10.1964	-2.09869	-0.548061
	15	2	2	0.686331	2	0.997772	0.752792	4	0.0018234	11.8945	-2.35128	-0.480305
	16	2	2	0.23774	2	0.99681	2.87316	4	0.0029667	13.0394	-2.43333	-1.46393
	17	2	2	0.272628	2	0.991717	2.59929	4	0.00764542	10.862	-2.09881	-1.50684
	18	2	2	0.29732	2	0.995367	2.42589	4	0.00425968	11.8658	-2.28035	-1.3842
	19	2	2	0.287007	2	0.989135	2.4965	4	0.00998727	10.2196	-1.99865	-1.49876
	20	2	2	0.35015	2	0.993345	2.09879	4	0.0060525	10.8321	-2.13605	-1.32378
	21	2	2	0.339744	2	0.640762	2.15913	3	0.232964	3.59125	-0.341522	0.692336
	22	2	2	0.324592	2	0.848336	2.25037	4	0.129108	4.54769	-0.955082	-1.27927
	23	2	2	0.698256	2	0.868	0.718339	4	0.075938	4.12295	-0.813229	0.0221478
	24	2	2	0.682647	2	0.910311	0.763554	4	0.0660176	4.54335	-1.03676	-0.567322
	25	2	2	0.47186	2	0.727513	1.50214	3	0.151707	4.04608	-0.483986	0.38819
	26	2	2	0.166723	2	0.55906	3.58284	3	0.346084	3.95056	-0.237603	1.29297
	27	2	2	0.563696	2	0.840678	1.14648	3	0.0907481	5.00729	-0.705237	0.528394
	28	2	2	0.259495	2	0.495058	2.69803	3	0.335423	2.88517	-0.144699	0.67747
	29	2	2	0.703436	2	0.904235	0.703558	4	0.0681427	4.40659	-0.99665	-0.468066
	30	2	2	0.264708	2	0.668996	2.65825	3	0.240785	4.11058	-0.383034	1.05777
	31	2	2	0.815835	2	0.937682	0.407086	4	0.0431054	5.09867	-1.13739	-0.32067
	32	2	2	0.945282	2	0.988173	0.112544	4	0.00675591	8.61549	-1.64519	0.379789
	33	2	2	0.547468	2	0.903095	1.2049	4	0.0770949	4.65854	-1.05806	-0.872937
	34	2	2	0.837398	2	0.942346	0.354912	4	0.0314873	5.68455	-1.10221	0.252617
	35	2	2	0.776958	2	0.941879	0.504739	4	0.0425374	5.23179	-1.1872	-0.485193
	36	2	2	0.643783	2	0.857583	0.880788	4	0.0967514	3.77679	-0.830228	-0.392914
	37	2	2	0.724659	2	0.947435	0.644108	4	0.040407	5.48568	-1.25015	-0.645072
	38	2	2	0.72452	2	0.881745	0.644492	4	0.0702982	4.23487	-0.861399	-0.032571
	39	2	2	0.876561	2	0.952428	0.263498	4	0.0322384	5.56727	-1.22317	-0.224151
	40	2	2	0.883317	2	0.949288	0.248143	4	0.0327144	5.516	-1.18463	-0.102685
	41	2	4**	0.974298	2	0.508926	0.0520761	3	0.459424	1.13324	0.941102	-0.509324
	42	2	3**	0.666295	2	0.55682	0.812046	4	0.370122	0.752352	0.677066	0.0810944
	43	2	4**	0.655531	2	0.435356	0.844619	3	0.35441	2.13255	0.245999	-0.321095
	44	2	3**	0.501356	2	0.451971	1.38088	4	0.434465	0.583376	0.502238	-0.195084
	45	2	4**	0.973048	2	0.577479	0.0546437	3	0.386518	1.73414	0.873171	-0.763651
	46	2	2	0.738182	2	0.889755	0.607131	4	0.0680498	4.28061	-0.896446	-0.108259
	47	2	2	0.276542	2	0.989154	2.57079	3	0.00806007	11.5992	-1.63318	1.6478
	48	2	2	0.675844	2	0.925152	0.783585	3	0.0421191	6.37107	-0.985368	0.617211
	49	2	2	0.641258	2	0.930262	0.888648	3	0.0410092	6.54056	-1.00665	0.723748
	50	2	2	0.741599	2	0.934319	0.597892	3	0.0346228	6.59708	-1.03799	0.503361
	51	2	2	0.131446	2	0.999959	4.05832	4	3.3685e-05	23.1872	-3.6746	0.00427215
	52	2	2	0.0785932	2	0.999958	5.08694	4	3.87082e-05	23.9378	-3.80087	-0.666425
	53	2	2	0.172657	2	0.999939	3.51289	4	5.03478e-05	21.8379	-3.53378	-0.0155241
	54	2	2	0.122978	2	0.999953	4.19151	4	4.07965e-05	22.9373	-3.68114	-0.284608
	55	2	2	0.0457472	2	0.99999	6.16925	4	7.856e-06	28.2098	-4.1343	0.26704
	56	2	4**	0.838531	2	0.530972	0.352209	3	0.365551	1.97532	0.505868	-0.58605
	57	2	4**	0.870193	2	0.525664	0.27808	3	0.38879	1.75784	0.581041	-0.549328
	58	2	4**	0.858237	2	0.661028	0.30575	3	0.291213	2.82175	0.73099	-1.09981
	59	2	4**	0.679639	2	0.467342	0.772387	3	0.325833	2.37025	0.239833	-0.464765
	60	2	4**	0.88267	2	0.527554	0.249607	3	0.393104	1.71447	0.608573	-0.553621
	61	2	2	0.911148	2	0.983164	0.1861	4	0.012586	7.43454	-1.61878	-0.38471
	62	2	2	0.75473	2	0.911012	0.56279	4	0.0603796	4.52266	-1.00375	-0.317956
	63	2	2	0.567164	2	0.928804	1.13421	4	0.0576638	5.22481	-1.1828	-0.907198
	64	2	2	0.762182	2	0.947081	0.543139	4	0.0396901	5.41977	-1.23294	-0.555628
	65	2	2	0.646207	2	0.907425	0.873272	4	0.0697388	4.53704	-1.03811	-0.652423
	66	2	2	0.594115	2	0.967854	1.04136	4	0.0269238	6.73757	-1.48875	-0.961256
	67	2	2	0.389166	2	0.960148	1.8875	4	0.0351652	7.03362	-1.48275	-1.31765
	68	2	2	0.356602	2	0.970566	2.06227	4	0.0263581	7.80654	-1.61062	-1.39053
	69	2	2	0.900339	2	0.975263	0.209968	4	0.0181658	6.70836	-1.48041	-0.376694
	70	2	2	0.738528	2	0.969713	0.606194	4	0.0241061	6.52733	-1.46298	-0.708456
	71	2	2	0.734026	2	0.925615	0.618421	3	0.0387855	6.37182	-0.995334	0.464191
	72	2	2	0.989633	2	0.984574	0.0208415	4	0.00955902	7.82235	-1.57535	0.161262
	73	2	2	0.91823	2	0.961903	0.170615	4	0.0225095	6.21263	-1.25989	0.14538
	74	2	2	0.93394	2	0.964381	0.136685	4	0.0218478	6.24352	-1.29162	0.0696865
	75	2	2	0.913976	2	0.960552	0.179901	4	0.0232852	6.15135	-1.2478	0.142619
	76	2	2	0.414469	2	0.894645	1.76151	3	0.0731232	6.17865	-0.85219	1.09737
	77	2	2	0.502764	2	0.718548	1.37527	4	0.168199	2.8115	-0.511246	-0.188867
	78	2	2	0.399881	2	0.612674	1.83318	3	0.205112	3.4303	-0.317454	0.216318
	79	2	2	0.559981	2	0.81944	1.15971	3	0.0995821	4.78355	-0.658805	0.440081
	80	2	2	0.428118	2	0.751843	1.69671	3	0.155073	4.26255	-0.516794	0.668122
	81	2	2	0.748803	2	0.995339	0.578558	4	0.00234795	11.2097	-1.93298	0.754804
	82	2	2	0.87089	2	0.996403	0.27648	4	0.00219518	11.0443	-2.05267	0.394896
	83	2	2	0.981883	2	0.991786	0.0365665	4	0.00571519	8.88139	-1.82243	-0.0570178
	84	2	2	0.577108	2	0.998287	1.09945	3	0.000856726	14.6294	-2.26116	0.904098
	85	2	2	0.622008	2	0.996338	0.949604	3	0.0019859	12.7942	-2.00241	0.957181
	86	2	2	0.125749	2	0.999952	4.14693	4	2.92701e-05	23.5568	-3.46754	0.983531
	87	2	2	0.193235	2	0.999572	3.2877	3	0.000264162	19.1733	-2.69658	1.53268
	88	2	2	0.0568676	2	0.999861	5.73406	3	9.59044e-05	23.6467	-3.06208	1.9862
	89	2	2	0.149154	2	0.999488	3.80555	3	0.000344506	19.1599	-2.63448	1.73489
	90	2	2	0.736701	2	0.975577	0.611146	3	0.0137121	8.54922	-1.37012	0.770498
	91	2	2	0.332401	2	0.999526	2.20282	3	0.000242995	18.2554	-2.67983	1.12344
	92	2	2	0.315134	2	0.999533	2.30952	3	0.000245243	18.3437	-2.68183	1.16999
	93	2	2	0.483135	2	0.999359	1.45492	4	0.000362136	15.8327	-2.60212	0.798466
	94	2	2	0.31324	2	0.999486	2.32157	3	0.000276511	18.1156	-2.64786	1.20512
	95	2	2	0.45259	2	0.999427	1.58554	4	0.000319683	16.2128	-2.63642	0.840316
	96	2	2	0.114253	2	0.999932	4.33868	4	3.45442e-05	23.4171	-3.3246	1.29741
	97	2	2	0.384365	2	0.999749	1.91233	4	0.000166923	17.8398	-2.95226	0.538257
	98	2	2	0.189427	2	0.999779	3.32751	3	0.000121511	20.7666	-2.92232	1.36195
	99	2	2	0.247593	2	0.999412	2.79194	3	0.00035389	18.0924	-2.59408	1.43042
	100	2	2	0.164147	2	0.999913	3.61399	4	4.88454e-05	21.9996	-3.25683	1.07697
	101	2	2	0.92356	2	0.966087	0.159038	4	0.0231275	6.15556	-1.34113	-0.194196
	102	2	2	0.241951	2	0.999834	2.83804	4	9.27195e-05	19.9416	-3.04186	1.00894
	103	2	2	0.91631	2	0.964251	0.1748	4	0.0243885	6.06134	-1.32337	-0.202645
	104	2	2	0.884376	2	0.957813	0.245746	4	0.0234809	6.19474	-1.2132	0.258409
	105	2	2	0.239468	2	0.99986	2.85867	4	8.2448e-05	20.1971	-3.10871	0.917179
	106	2	2	0.107147	2	0.999467	4.46711	3	0.000382083	19.6144	-2.62213	1.92677
	107	2	2	0.500385	2	0.998903	1.38475	4	0.000551791	14.9193	-2.4081	0.953408
	108	2	2	0.194969	2	0.999704	3.26983	3	0.000171304	20.022	-2.82179	1.43073
	109	2	2	0.316843	2	0.99862	2.2987	3	0.000865153	15.8097	-2.31168	1.41383
	110	2	2	0.571775	2	0.816376	1.11802	3	0.0980896	4.76458	-0.655302	0.372749
	111	2	2	0.931209	2	0.994928	0.142544	4	0.00317007	10.1724	-1.94573	0.291997
	112	2	2	0.403349	2	0.999682	1.81591	4	0.000198441	17.3974	-2.85518	0.668031
	113	2	2	0.124733	2	0.999962	4.16317	4	2.5639e-05	23.8379	-3.58297	0.728168
	114	2	2	0.820661	2	0.997899	0.395289	4	0.00151864	11.903	-2.28829	0.0109342
	115	2	2	0.149638	2	0.999921	3.79908	4	4.36611e-05	22.4091	-3.28635	1.11967
	116	2	3**	0.790058	2	0.668271	0.471297	4	0.285718	1.29416	0.842802	0.429295
	117	2	2	0.550925	2	0.999472	1.19231	4	0.000377439	15.4875	-2.73579	0.234432
	118	2	2	0.712079	2	0.998401	0.679133	4	0.00125695	12.5661	-2.42764	-0.256332
	119	2	2	0.821324	2	0.996312	0.393674	4	0.00288448	10.6152	-2.14938	-0.34859
	120	2	2	0.614573	2	0.99924	0.973656	4	0.000574404	14.4286	-2.64601	-0.00413587
	121	2	2	0.655787	2	0.997263	0.843838	3	0.00137392	13.4271	-2.10676	0.847577
	122	2	2	0.826864	2	0.997898	0.38023	4	0.00145318	11.9761	-2.26876	0.145799
	123	2	2	0.974488	2	0.993438	0.0516856	4	0.00446317	9.39437	-1.88774	0.0383662
	124	2	2	0.830694	2	0.996404	0.370986	4	0.00279132	10.6583	-2.15237	-0.314544
	125	2	2	0.908165	2	0.994135	0.192658	4	0.00343141	10.0625	-1.88197	0.423608
	126	3	3	0.784901	2	0.735252	0.484395	4	0.22776	1.95173	0.912337	0.704729
	127	3	4**	0.704231	2	0.430698	0.701298	3	0.421286	1.622	0.398704	-0.210636
	128	3	3	0.690052	2	0.531611	0.741978	4	0.427293	0.30235	0.870141	-0.177511
	129	3	3	0.932409	2	0.724612	0.139968	4	0.257753	1.33073	1.16468	0.470518
	130	3	3	0.610626	2	0.530034	0.986541	4	0.377101	0.790891	0.589297	0.0530421
	131	3	3	0.546957	2	0.746138	1.20677	4	0.178796	3.18759	0.658566	1.05129
	132	3	3	0.857265	2	0.736493	0.308016	4	0.237139	1.69801	1.02784	0.620763
	133	3	3	0.946689	2	0.763891	0.109569	4	0.223965	1.68693	1.28429	0.603718
	134	3	3	0.916803	2	0.717325	0.173726	4	0.262436	1.30826	1.11914	0.462717
	135	3	3	0.818558	2	0.771709	0.400421	4	0.204147	2.18345	1.0517	0.796361
	136	3	3	0.336439	2	0.931982	2.17868	4	0.0678579	6.54196	2.62411	1.36713
	137	3	3	0.92684	2	0.678356	0.151949	4	0.317592	0.793252	1.65359	0.0103181
	138	3	3	0.355529	2	0.932315	2.0683	4	0.0674699	6.44376	2.52774	1.4125
	139	3	3	0.186474	2	0.918532	3.35893	4	0.0600366	7.93806	1.00324	2.13532
	140	3	3	0.869471	2	0.69257	0.27974	4	0.305342	1.04118	1.87148	-0.0225864
	141	3	3	0.431319	2	0.921037	1.68182	4	0.0786832	5.72545	2.45448	1.28608
	142	3	3	0.688863	2	0.690393	0.745427	4	0.308826	1.47788	2.19448	-0.16905
	143	3	3	0.481262	2	0.567555	1.46269	4	0.431593	1.13389	2.15624	-0.653965
	144	3	3	0.220045	2	0.941323	3.02785	4	0.0526353	7.91914	1.41018	2.11527
	145	3	4**	0.795011	2	0.507476	0.458799	3	0.489817	1.40615	1.76126	-0.783376
	146	3	4**	0.582977	2	0.669613	1.07921	3	0.18973	4.47792	0.282099	-1.33167
	147	3	3	0.142595	2	0.693804	3.8955	2	0.219922	6.78476	0.214485	1.85278
	148	3	4**	0.682413	2	0.575034	0.76424	3	0.248139	3.32163	0.251541	-0.922228
	149	3	4**	0.811494	2	0.646106	0.417756	3	0.348135	2.53102	1.46215	-1.21041
	150	3	3	0.316242	2	0.820853	2.30249	4	0.108569	5.4719	0.648578	1.6161
	151	3	3	0.168318	2	0.862059	3.5638	4	0.07245	7.64015	0.642246	2.04654
	152	3	2**	0.38661	2	0.998899	1.90068	3	0.000624131	16.0654	-2.39308	1.21255
	153	3	2**	0.61617	2	0.887629	0.968466	4	0.0838695	4.21911	-0.962061	-0.648647
	154	3	4**	0.465774	2	0.513121	1.52811	2	0.329435	3.88232	-0.0662852	-1.11329
	155	3	3	0.224721	2	0.735209	2.98579	2	0.158309	6.64843	0.357026	1.65031
	156	3	4**	0.166624	2	0.86389	3.58403	3	0.134476	8.18066	1.69173	-2.4763
	157	3	4**	0.0344541	2	0.943842	6.73626	3	0.0530641	13.3697	1.28303	-3.26912
	158	3	4**	0.0900726	2	0.886796	4.81428	3	0.112318	9.82335	1.85483	-2.73792
	159	3	4**	0.0562402	2	0.92865	5.75625	3	0.0688277	11.837	1.40662	-3.05921
	160	3	4**	0.22692	2	0.806641	2.96632	3	0.192413	6.7093	1.94408	-2.17735
	161	3	4**	0.106796	2	0.898412	4.47367	3	0.0995829	9.74946	1.56131	-2.74307
	162	3	3	0.927646	2	0.774879	0.150211	4	0.212617	1.86013	1.27254	0.67108
	163	3	3	0.613373	2	0.483521	0.977565	4	0.482382	0.10577	0.922616	-0.402954
	164	3	3	0.763138	2	0.572699	0.540633	4	0.39248	0.41987	0.932374	-0.0526746
	165	3	3	0.658923	2	0.507999	0.834297	4	0.457625	0.166645	0.925578	-0.30787
	166	3	3	0.659107	2	0.525333	0.833739	4	0.419615	0.406616	0.769756	-0.130342
	167	3	3	0.448012	2	0.433708	1.60587	4	0.393125	0.925849	0.344331	-0.0747464
	168	3	3	0.857707	2	0.644873	0.306984	4	0.326266	0.793157	1.00142	0.205255
	169	3	3	0.778244	2	0.841296	0.50143	4	0.148875	3.08859	1.33301	1.06005
	170	3	3	0.196977	2	0.958729	3.24934	4	0.0409505	8.67932	2.3513	1.98249
	171	3	3	0.50559	2	0.642653	1.36406	4	0.356876	1.66399	2.35918	-0.440801
	172	3	3	0.83918	2	0.852613	0.350661	4	0.144933	3.01822	1.78822	0.910835
	173	3	3	0.296336	2	0.945326	2.43252	4	0.0543326	7.26883	2.35628	1.70038
	174	3	3	0.193189	2	0.949079	3.28817	4	0.0508625	8.26439	2.92756	1.53152
	175	3	3	0.275682	2	0.948837	2.57701	4	0.0506955	7.5593	2.24718	1.8141
	176	3	3	0.194163	2	0.957792	3.27812	4	0.0420279	8.6542	2.54245	1.87848
	177	3	3	0.375065	2	0.936129	1.96131	4	0.0629376	6.48402	2.03965	1.68262
	178	3	3	0.174676	2	0.961025	3.48964	4	0.0387715	9.03376	2.49444	1.97748
	179	3	3	0.958847	2	0.798744	0.0840476	4	0.198296	1.9941	1.74439	0.571508
	181	3	3	0.553513	2	0.519966	1.18294	4	0.477441	0.477078	1.78244	-0.678165
	182	3	3	0.313542	2	0.944155	2.31965	4	0.0551621	7.12316	2.13058	1.7777
	183	3	3	0.553871	2	0.889207	1.18165	4	0.1105	4.47576	2.46591	0.927799
	184	3	3	0.315946	2	0.931307	2.30437	4	0.0685734	6.64523	2.72154	1.3165
	185	3	3	0.531181	2	0.772716	1.2653	4	0.227065	2.83814	2.60562	0.0583655
	186	3	3	0.528962	2	0.897665	1.27368	4	0.102042	4.746	2.46051	1.01408
	187	3	3	0.352558	2	0.571061	2.08508	4	0.428563	1.78269	2.42501	-0.752
	188	3	4**	0.54965	2	0.504939	1.19695	3	0.494246	2.11626	2.1564	-0.932601
	189	3	3	0.196323	2	0.948574	3.25599	4	0.0513663	8.21143	2.92234	1.52387
	190	3	3	0.220916	2	0.950472	3.01995	4	0.0471283	8.15161	1.70368	2.108
	191	3	3	0.810982	2	0.59853	0.419019	4	0.395801	0.369636	1.5382	-0.268067
	192	3	3	0.502228	2	0.910785	1.3774	4	0.0888433	5.15576	2.37087	1.1953
	193	3	3	0.456207	2	0.925164	1.56962	4	0.0736717	5.75381	1.98098	1.54704
	194	3	3	0.821848	2	0.75736	0.392401	4	0.241677	1.80036	2.1213	0.179701
	195	3	3	0.333131	2	0.938884	2.19844	4	0.0592992	6.84612	1.81593	1.83355
	196	3	3	0.700176	2	0.55304	0.712847	4	0.442046	0.284371	1.57878	-0.463582
	197	3	3	0.587158	2	0.535977	1.06492	4	0.461444	0.487873	1.78752	-0.619488
	198	3	3	0.846514	2	0.742364	0.333257	4	0.256435	1.58268	2.05019	0.134144
	199	3	3	0.843215	2	0.741876	0.341067	4	0.256942	1.58522	2.05544	0.129503
	200	3	3	0.629344	2	0.623089	0.926156	4	0.375827	1.06077	2.08429	-0.405774
	201	3	3	0.66803	2	0.548868	0.806844	4	0.447179	0.340132	1.64962	-0.510742
	202	3	3	0.56096	2	0.909763	1.15621	4	0.0887799	4.93375	1.92292	1.37908
	203	3	3	0.77741	2	0.648647	0.503574	4	0.349451	0.864117	1.90136	-0.223988
	204	3	3	0.720694	2	0.880507	0.655081	4	0.116979	3.81558	1.76525	1.15282
	205	3	3	0.511969	2	0.896903	1.33898	4	0.102848	4.79386	2.51406	0.983837
	206	3	3	0.764811	2	0.636302	0.536252	4	0.361653	0.789717	1.87684	-0.264422
	207	3	3	0.860977	2	0.845403	0.299375	4	0.151343	2.86339	1.69824	0.898982
	208	3	3	0.630839	2	0.897	0.92141	4	0.102	4.39307	2.05755	1.17944
	209	3	3	0.796361	2	0.831134	0.455405	4	0.168074	2.77567	2.16829	0.590749
	210	3	3	0.917854	2	0.693327	0.171434	4	0.286058	1.06554	1.11438	0.351254
	211	3	3	0.836471	2	0.702186	0.357126	4	0.263762	1.43892	0.944313	0.509709
	212	3	3	0.87141	2	0.651025	0.275284	4	0.322411	0.804214	1.02952	0.213872
	213	3	3	0.725829	2	0.726017	0.640882	4	0.224876	2.10842	0.815272	0.744732
	214	3	3	0.914202	2	0.733126	0.179408	4	0.247529	1.47448	1.13278	0.53284
	215	3	3	0.870375	2	0.829996	0.277662	4	0.163406	2.65152	1.4703	0.902985
	216	3	3	0.543565	2	0.871976	1.21921	4	0.112785	4.43326	1.16857	1.42338
	217	3	3	0.826054	2	0.85251	0.38219	4	0.143386	3.07097	1.61843	0.990648
	218	3	3	0.675383	2	0.886805	0.784951	4	0.110008	4.08258	1.68276	1.25142
	219	3	3	0.718829	2	0.869997	0.660264	4	0.124355	3.67446	1.50358	1.19138
	220	4	3**	0.553266	2	0.54743	1.18383	4	0.450859	0.695481	1.92437	-0.633908
	221	4	3**	0.302901	2	0.51479	2.3887	4	0.484744	1.63246	2.34428	-0.93291
	222	4	4	0.736719	2	0.700292	0.611098	3	0.292738	3.23205	1.36905	-1.41163
	223	4	3**	0.393324	2	0.923482	1.86624	4	0.0763165	5.97626	2.55955	1.27419
	224	4	4	0.986888	2	0.499394	0.0263983	3	0.483574	0.967287	1.15377	-0.530582
	225	4	3**	0.660662	2	0.565027	0.829026	4	0.355222	0.880776	0.647363	0.145879
	226	4	4	0.635932	2	0.566369	0.905328	3	0.4322	2.32255	1.95351	-1.08407
	227	4	4	0.992958	2	0.511365	0.0141334	3	0.46955	1.06126	1.11233	-0.563659
	228	4	3**	0.827353	2	0.773162	0.379047	4	0.225911	1.96324	2.13126	0.258739
	229	4	3**	0.942213	2	0.662364	0.119049	4	0.329037	0.641827	1.40524	0.0565053
	230	4	4	0.275248	2	0.646902	2.58017	2	0.256406	5.89897	-0.0695428	-1.79052
	231	4	4	0.0822461	2	0.87881	4.99608	2	0.0666451	11.6224	0.275405	-2.76154
	232	4	4	0.0496698	2	0.854162	6.00471	2	0.104321	11.678	0.0643352	-2.90542
	233	4	2**	0.612243	2	0.814601	0.981253	4	0.100761	3.69321	-0.670732	0.0853595
	234	4	2**	0.39279	2	0.992017	1.86896	4	0.00719232	10.2545	-2.05702	-1.26366
	235	4	2**	0.572069	2	0.954383	1.11699	4	0.0379082	6.10085	-1.36138	-0.969009
	236	4	4	0.75105	2	0.699344	0.572565	3	0.243067	3.56268	0.63492	-1.28398
	237	4	2**	0.872544	2	0.950628	0.272685	4	0.0279482	5.85829	-1.16228	0.20113
	238	4	4	0.220778	2	0.726493	3.0212	2	0.187613	7.19683	0.0182978	-2.04783
	239	4	4	0.10766	2	0.84171	4.45756	2	0.0978115	10.2303	0.168338	-2.5794
	240	4	4	0.908849	2	0.651789	0.191153	3	0.331608	2.4192	1.10505	-1.11775
	241	4	4	0.868075	2	0.640245	0.282955	3	0.351599	2.35818	1.34939	-1.14612
	242	4	4	0.705105	2	0.741433	0.698818	3	0.229866	3.9175	0.856734	-1.48299
	243	4	4	0.74062	2	0.707093	0.600536	3	0.284754	3.29612	1.31248	-1.42359
	244	4	3**	0.864558	2	0.64015	0.291073	4	0.33354	0.718443	1.03239	0.164784
	245	4	4	0.776663	2	0.675974	0.505498	3	0.317555	2.89302	1.40799	-1.31752
	246	4	3**	0.918268	2	0.664127	0.170532	4	0.317804	0.7681	1.15882	0.193095
	247	4	4	0.672757	2	0.71845	0.792741	3	0.275666	3.58507	1.41372	-1.51085
	248	4	3**	0.701938	2	0.551303	0.707821	4	0.443486	0.266549	1.55918	-0.461563
	249	4	3**	0.759546	2	0.585483	0.550068	4	0.371723	0.582136	0.86411	0.0474856
	250	4	3**	0.880767	2	0.664164	0.253925	4	0.332598	0.760604	1.72724	-0.0834658
	251	4	3**	0.646924	2	0.628388	0.871053	4	0.370485	1.05123	2.07165	-0.379082
	252	4	4	0.982182	2	0.492828	0.0359565	3	0.491539	0.917704	1.18416	-0.515176
	253	4	3**	0.260004	2	0.765952	2.69412	4	0.233995	4.18924	3.07397	-0.170837
	254	4	3**	0.58406	2	0.548948	1.0755	4	0.448987	0.601013	1.86299	-0.602132
	255	4	4	0.994498	2	0.532006	0.0110344	3	0.442643	1.25532	1.0101	-0.614641
	256	4	3**	0.522596	2	0.814572	1.29789	4	0.185249	3.38331	2.66214	0.276936
	257	4	4	0.984954	2	0.545413	0.0303199	3	0.44251	1.32499	1.2557	-0.739375
	258	4	3**	0.495706	2	0.570754	1.40355	4	0.428349	1.10107	2.14005	-0.63489
	259	4	3**	0.285821	2	0.544039	2.50478	4	0.455652	1.98285	2.48564	-0.88049
	260	4	3**	0.499672	2	0.506692	1.38761	4	0.491185	0.573261	1.84521	-0.755147
	261	4	4	0.938136	2	0.552869	0.12772	3	0.439785	1.4619	1.4187	-0.825027
	262	4	4	0.385484	2	0.825554	1.90651	3	0.136979	6.37548	0.664326	-1.99369
	263	4	4	0.115417	2	0.909115	4.31841	3	0.0716671	10.2758	0.747824	-2.73017
	264	4	3**	0.839153	2	0.620761	0.350724	4	0.374551	0.484653	1.60299	-0.208226
	265	4	4	0.451938	2	0.798723	1.58842	3	0.1515	5.78979	0.590383	-1.83706
	266	4	4	0.682008	2	0.694166	0.765426	3	0.30144	3.31022	1.52602	-1.44024
	267	4	4	0.875475	2	0.479294	0.265977	3	0.454037	1.25076	0.68803	-0.359812
	268	4	3**	0.645438	2	0.52528	0.875653	4	0.410396	0.49276	0.716407	-0.0875451
	269	4	3**	0.619366	2	0.4892	0.958118	4	0.471362	0.155898	0.875143	-0.350617
	270	4	3**	0.62567	2	0.492984	0.937866	4	0.466997	0.16966	0.871116	-0.332915
	271	4	3**	0.450739	2	0.432213	1.59373	4	0.403906	0.852693	0.364424	-0.111791
	272	4	4	0.636882	2	0.704401	0.902343	3	0.291809	3.54135	1.56871	-1.50223
	273	4	3**	0.451041	2	0.46872	1.5924	4	0.320194	1.47804	0.275611	0.220355
	274	4	3**	0.986873	2	0.707654	0.0264268	4	0.284747	0.970622	1.44567	0.238686
	275	4	3**	0.900915	2	0.829663	0.208688	4	0.168002	2.52626	1.81356	0.735314
	276	4	3**	0.886427	2	0.836469	0.241113	4	0.159907	2.67379	1.66626	0.850175
	277	4	3**	0.483489	2	0.489417	1.45345	4	0.326699	1.38529	0.332612	0.218711
	278	4	3**	0.730799	2	0.781388	0.627235	4	0.218069	2.30324	2.30538	0.230469
	279	4	3**	0.420029	2	0.463369	1.73486	4	0.289686	1.79781	0.211238	0.330456
Cross-validatedb	1	2	2	0.872248	4	0.98075	1.23533	4	0.0162317	7.97009
	2	2	2	0.85341	4	0.994703	1.34666	4	0.00441225	10.7148
	3	2	2	0.938561	4	0.980736	0.799158	4	0.0154333	7.63478
	4	2	2	0.812578	4	0.990284	1.57891	4	0.00777835	9.80427
	5	2	2	0.838335	4	0.994061	1.4336	4	0.00489392	10.5933
	6	2	2	0.711476	4	0.996672	2.13211	4	0.00295195	12.3081
	7	2	2	0.772445	4	0.993749	1.80021	4	0.0054215	10.7545
	8	2	2	0.450176	4	0.995972	3.68592	4	0.00374494	13.3846
	9	2	2	0.681566	4	0.997886	2.29562	4	0.00181583	13.4459
	10	2	2	0.768872	4	0.994982	1.81972	4	0.00449592	11.1509
	11	2	2	0.391353	4	0.995399	4.10978	4	0.00416114	13.5965
	12	2	2	0.720217	4	0.992226	2.08452	4	0.0069732	10.5323
	13	2	2	0.701384	4	0.997636	2.18714	4	0.00210958	13.037
	14	2	2	0.902828	4	0.995185	1.04545	4	0.00391289	10.6548
	15	2	2	0.871927	4	0.997731	1.23726	4	0.00185846	12.3408
	16	2	2	0.538238	4	0.996719	3.11823	4	0.00305599	13.225
	17	2	2	0.606701	4	0.991426	2.71438	4	0.00792214	10.9054
	18	2	2	0.552099	4	0.995218	3.03432	4	0.00440276	12.4078
	19	2	2	0.609784	4	0.988737	2.69675	4	0.0103627	10.3452
	20	2	2	0.705223	4	0.993146	2.16619	4	0.0062386	10.8385
	21	2	2	0.202815	4	0.616144	5.9513	3	0.24968	7.16648
	22	2	2	0.245936	4	0.83666	5.43017	4	0.139128	7.55027
	23	2	2	0.714703	4	0.864324	2.11453	4	0.0779819	5.45754
	24	2	2	0.643078	4	0.907072	2.5087	4	0.0683176	6.21287
	25	2	2	0.265349	4	0.709614	5.22115	3	0.162109	7.58263
	26	2	2	0.328636	4	0.540661	4.61929	3	0.360566	4.8381
	27	2	2	0.64953	4	0.835714	2.4727	3	0.0935544	6.26076
	28	2	2	0.319594	4	0.476071	4.69904	3	0.348039	4.73412
	29	2	2	0.57941	4	0.900294	2.87235	4	0.0708609	6.48841
	30	2	2	0.548019	4	0.659788	3.05889	3	0.247102	4.4317
	31	2	2	0.0794323	4	0.930211	8.35419	4	0.0482623	12.8038
	32	2	2	0.462389	4	0.98764	3.60301	4	0.00703825	12.023
	33	2	2	0.11484	4	0.892443	7.4299	4	0.0856959	10.6483
	34	2	2	0.521803	4	0.939563	3.2194	4	0.0329343	8.45327
	35	2	2	0.224931	4	0.937164	5.67306	4	0.045988	10.2341
	36	2	2	0.0420591	4	0.836233	9.90498	4	0.111196	12.4723
	37	2	2	0.482136	4	0.944764	3.47208	4	0.0424424	8.20972
	38	2	2	0.0606722	4	0.865664	9.01715	4	0.0795577	12.3232
	39	2	2	0.368751	4	0.949498	4.28545	4	0.0341875	9.46566
	40	2	2	0.30802	4	0.945799	4.80387	4	0.0349112	9.93437
	41	2	4**	0.273275	4	0.510903	5.13956	3	0.466253	6.19897
	42	2	3**	0.0927392	4	0.573992	7.96849	4	0.372922	7.95448
	43	2	4**	0.0961809	4	0.4549	7.87722	3	0.374323	9.14364
	44	2	3**	0.318692	4	0.461759	4.7071	4	0.441395	3.9208
	45	2	4**	0.569063	4	0.580892	2.93322	3	0.390818	4.60237
	46	2	2	0.449543	4	0.883928	3.69027	4	0.0715325	7.25078
	47	2	2	0.327095	4	0.988537	4.63276	3	0.00857904	13.5351
	48	2	2	0.487098	4	0.921321	3.43975	3	0.0443824	8.91426
	49	2	2	0.598399	4	0.927354	2.76206	3	0.0427824	8.32305
	50	2	2	0.606159	4	0.931609	2.71748	3	0.0361145	8.62649
	51	2	2	0.367169	4	0.999962	4.29805	4	3.13183e-05	23.5727
	52	2	2	0.210424	4	0.999961	5.85268	4	3.55027e-05	24.8765
	53	2	2	0.438782	4	0.999942	3.76473	4	4.76783e-05	22.1987
	54	2	2	0.331604	4	0.999956	4.5935	4	3.80347e-05	23.4795
	55	2	2	0.164637	4	0.999992	6.50243	4	6.67841e-06	28.8677
	56	2	4**	0.520581	4	0.538938	3.227	3	0.372676	4.84129
	57	2	4**	0.52562	4	0.532345	3.19573	3	0.395578	4.66613
	58	2	4**	0.266122	4	0.669455	5.21311	3	0.295398	7.7259
	59	2	4**	0.243798	4	0.483428	5.45406	3	0.339058	7.04003
	60	2	4**	0.139709	4	0.537031	6.92862	3	0.404094	8.37395
	61	2	2	0.275613	4	0.982125	5.11588	4	0.0133698	12.2414
	62	2	2	0.862769	4	0.909315	1.29178	4	0.0614401	5.2131
	63	2	2	0.532995	4	0.925537	3.1503	4	0.0602803	7.1451
	64	2	2	0.518473	4	0.944551	3.24013	4	0.0415606	8.01931
	65	2	2	0.617157	4	0.903913	2.65475	4	0.0723029	6.23854
	66	2	2	0.488228	4	0.966276	3.43242	4	0.0282558	9.02879
	67	2	2	0.70149	4	0.9588	2.18656	4	0.0363453	7.26386
	68	2	2	0.450555	4	0.969043	3.68333	4	0.0277458	9.32184
	69	2	2	0.975742	4	0.974843	0.476567	4	0.0184475	6.94333
	70	2	2	0.487061	4	0.968227	3.43999	4	0.0252906	9.26212
	71	2	2	0.925052	4	0.924489	0.896575	3	0.0393455	6.61887
	72	2	2	0.999336	4	0.984329	0.0737853	4	0.00969885	7.84575
	73	2	2	0.955493	4	0.961245	0.665676	4	0.0228757	6.67405
	74	2	2	0.997384	4	0.963966	0.148266	4	0.02208	6.2331
	75	2	2	0.990944	4	0.96006	0.282033	4	0.0235569	6.22925
	76	2	2	0.447143	4	0.888961	3.70677	3	0.0772174	8.00219
	77	2	2	0.784817	4	0.715016	1.73244	4	0.170214	3.135
	78	2	2	0.586165	4	0.604069	2.83291	3	0.209453	4.35987
	79	2	2	0.712211	4	0.815035	2.1281	3	0.101933	5.69451
	80	2	2	0.54032	4	0.74323	3.10555	3	0.160377	5.58108
	81	2	2	0.357771	4	0.995158	4.37383	4	0.00242204	14.9425
	82	2	2	0.773841	4	0.996316	1.79257	4	0.00224375	12.5165
	83	2	2	0.718243	4	0.991532	2.09526	4	0.00588604	10.8807
	84	2	2	0.512634	4	0.998253	3.27669	3	0.000879771	16.7535
	85	2	2	0.438114	4	0.996217	3.76939	3	0.0020662	15.5345
	86	2	2	0.348584	4	0.999955	4.44944	4	2.70376e-05	24.018
	87	2	2	0.371753	4	0.999575	4.26165	3	0.000265519	20.137
	88	2	2	0.0979639	4	0.999869	7.83112	3	9.21173e-05	25.8243
	89	2	2	0.159495	4	0.999491	6.58529	3	0.000347274	21.9236
	90	2	2	0.806351	4	0.974852	1.61357	3	0.0141416	9.48848
	91	2	2	0.558548	4	0.999527	2.99569	3	0.000244564	19.0354
	92	2	2	0.523135	4	0.999534	3.21113	3	0.000246735	19.2332
	93	2	2	0.61183	4	0.999356	2.68507	4	0.000361765	17.0649
	94	2	2	0.415522	4	0.999487	3.93029	3	0.000278399	19.7107
	95	2	2	0.52219	4	0.999426	3.21699	4	0.000317989	17.8549
	96	2	2	0.283769	4	0.999937	5.03457	4	3.18599e-05	24.2748
	97	2	2	0.599829	4	0.999753	2.75383	4	0.000164238	18.7138
	98	2	2	0.325017	4	0.999785	4.65099	3	0.000119684	22.1204
	99	2	2	0.300207	4	0.999413	4.87649	3	0.000357711	20.1555
	100	2	2	0.350384	4	0.999918	4.43451	4	4.58833e-05	22.9452
	101	2	2	0.951521	4	0.965474	0.698439	4	0.0235113	6.66078
	102	2	2	0.531136	4	0.999838	3.16172	4	8.97572e-05	20.3303
	103	2	2	0.961897	4	0.963653	0.610436	4	0.0247606	6.46545
	104	2	2	0.983487	4	0.957254	0.387504	4	0.0237812	6.30992
	105	2	2	0.546138	4	0.999864	3.07026	4	7.96478e-05	20.4778
	106	2	2	0.0828374	4	0.999471	8.25002	3	0.000385776	23.378
	107	2	2	0.734955	4	0.998888	2.00437	3	0.000556138	16.3997
	108	2	2	0.226792	4	0.999711	5.65076	3	0.000169587	22.423
	109	2	2	0.481655	4	0.998594	3.47523	3	0.000888925	16.932
	110	2	2	0.71031	4	0.811894	2.13846	3	0.100424	5.72698
	111	2	2	0.986811	4	0.994828	0.343839	4	0.00322758	10.3376
	112	2	2	0.657792	4	0.999685	2.42678	4	0.000196301	18.0299
	113	2	2	0.362927	4	0.999965	4.33207	4	2.36145e-05	24.1714
	114	2	2	0.982405	4	0.997863	0.400883	4	0.00154362	11.8759
	115	2	2	0.375686	4	0.999926	4.23068	4	4.09611e-05	22.9684
	116	2	3**	0.407833	4	0.677763	3.98652	4	0.286003	4.8356
	117	2	2	0.363263	4	0.999475	4.32936	4	0.000375305	18.6359
	118	2	2	0.609058	4	0.998374	2.7009	4	0.00127985	14.5517
	119	2	2	0.757257	4	0.996223	1.88306	4	0.00295522	12.0559
	120	2	2	0.495887	4	0.999237	3.38302	4	0.000577572	16.8269
	121	2	2	0.871099	4	0.997204	1.24222	3	0.00140885	13.7752
	122	2	2	0.754062	4	0.997857	1.90045	4	0.00148045	13.459
	123	2	2	0.937913	4	0.993292	0.803987	4	0.0045567	10.1049
	124	2	2	0.785805	4	0.996319	1.72701	4	0.00285733	11.9674
	125	2	2	0.977331	4	0.994015	0.459405	4	0.00349579	10.2919
	126	3	3	0.439039	4	0.726208	3.76293	4	0.234575	5.14655
	127	3	4**	0.150039	4	0.446712	6.74422	3	0.390635	7.88901
	128	3	3	0.284439	4	0.514171	5.02798	4	0.442088	4.45356
	129	3	3	0.360726	4	0.714244	4.34984	4	0.266994	5.44133
	130	3	3	0.203466	4	0.508445	5.94274	4	0.391189	5.59056
	131	3	3	0.249211	4	0.732732	5.39394	4	0.185438	7.26555
	132	3	3	0.459458	4	0.727971	3.62277	4	0.244149	4.93123
	133	3	3	0.503327	4	0.756952	3.3355	4	0.230279	4.83901
	134	3	3	0.419303	4	0.707719	3.90292	4	0.270851	4.94737
	135	3	3	0.351405	4	0.762737	4.42606	4	0.211427	6.11562
	136	3	3	0.371713	4	0.930332	4.26196	4	0.0695088	8.57363
	137	3	3	0.211646	4	0.662783	5.83714	4	0.332945	6.33756
	138	3	3	0.542432	4	0.931068	3.09271	4	0.0687172	7.42887
	139	3	3	0.29799	4	0.915311	4.89738	4	0.0614612	9.42258
	140	3	3	0.253376	4	0.678839	5.34844	4	0.31899	5.98238
	141	3	3	0.58146	4	0.919541	2.86035	4	0.0801781	6.86309
	142	3	3	0.756129	4	0.685378	1.8892	4	0.313827	2.57495
	143	3	3	0.566087	4	0.558102	2.95083	4	0.441031	2.54518
	144	3	3	0.325383	4	0.9398	4.64778	4	0.0537583	9.4936
	145	3	4**	0.235185	4	0.530972	5.55213	3	0.466229	6.6887
	146	3	4**	0.598439	4	0.6796	2.76183	3	0.173268	6.37167
	147	3	3	0.00740867	4	0.636214	13.9647	2	0.276026	16.2262
	148	3	4**	0.856032	4	0.581954	1.33136	3	0.236703	4.00704
	149	3	4**	0.876636	4	0.656853	1.20887	3	0.33722	3.41883
	150	3	3	0.0200111	4	0.798536	11.6665	4	0.115557	14.6561
	151	3	3	0.0148443	4	0.842811	12.3633	2	0.0808744	17.6425
	152	3	2**	0.51159	4	0.999393	3.28326	3	0.000305851	18.8754
	153	3	2**	0.704912	4	0.89766	2.16789	4	0.0791829	5.55601
	154	3	4**	0.631927	4	0.516024	2.57124	2	0.340399	4.87124
	155	3	3	0.00949086	4	0.690387	13.3969	2	0.198329	16.483
	156	3	4**	0.388576	4	0.882339	4.13093	3	0.116058	9.06442
	157	3	4**	0.102429	4	0.95841	7.71904	3	0.0386322	15.0179
	158	3	4**	0.138327	4	0.90919	6.95422	3	0.0899841	12.4566
	159	3	4**	0.1516	4	0.944832	6.71736	3	0.0527465	13.3649
	160	3	4**	0.36556	4	0.828375	4.31091	3	0.170702	8.34651
	161	3	4**	0.277869	4	0.916008	5.09319	3	0.0820425	10.7953
	162	3	3	0.155833	4	0.762201	6.64579	4	0.224162	8.21697
	163	3	4**	0.814919	4	0.489767	1.56583	3	0.475072	2.50327
	164	3	3	0.508451	4	0.561811	3.30304	4	0.401804	3.09693
	165	3	3	0.352207	4	0.492588	4.41944	4	0.471169	3.63184
	166	3	3	0.469492	4	0.512993	3.55549	4	0.429466	3.03441
	167	3	3	0.47716	4	0.421021	3.50473	4	0.399978	2.73077
	168	3	3	0.402724	4	0.632951	4.02432	4	0.336516	4.41131
	169	3	3	0.07401	4	0.830541	8.5291	4	0.158516	10.965
	170	3	3	0.325585	4	0.958043	4.646	4	0.0416341	10.0414
	171	3	3	0.207374	4	0.625542	5.89182	4	0.373986	6.04412
	172	3	3	0.692944	4	0.84974	2.23326	4	0.147724	4.85592
	173	3	3	0.619828	4	0.94457	2.63958	4	0.0550854	7.44676
	174	3	3	0.403467	4	0.94814	4.0188	4	0.0518034	8.95639
	175	3	3	0.492578	4	0.948017	3.4043	4	0.051508	8.35306
	176	3	3	0.303988	4	0.957043	4.84116	4	0.0427785	10.1803
	177	3	3	0.627413	4	0.935141	2.59667	4	0.0639009	7.08689
	178	3	3	0.250221	4	0.960337	5.38284	4	0.0394606	10.8903
	179	3	3	0.285266	4	0.790298	5.01985	4	0.20659	6.8267
	181	3	3	0.484405	4	0.50838	3.45727	4	0.488952	2.6587
	182	3	3	0.55681	4	0.943281	3.00607	4	0.0560209	7.77684
	183	3	3	0.698078	4	0.887233	2.2052	4	0.112472	5.4595
	184	3	3	0.627803	4	0.930197	2.59447	4	0.0696852	6.90078
	185	3	3	0.133696	4	0.759316	7.04179	4	0.24047	8.46493
	186	3	3	0.806742	4	0.896267	1.6114	4	0.103438	5.05343
	187	3	3	0.329887	4	0.556088	4.6084	4	0.443537	4.18418
	188	3	4**	0.290889	4	0.52616	4.96518	3	0.47302	6.05463
	189	3	3	0.353416	4	0.947537	4.40948	4	0.052405	9.3227
	190	3	3	0.477939	4	0.949651	3.4996	4	0.0478453	8.59934
	191	3	3	0.716687	4	0.592043	2.10373	4	0.40211	2.00093
	192	3	3	0.805537	4	0.909624	1.61809	4	0.0899993	5.36804
	193	3	3	0.743574	4	0.924131	1.95751	4	0.0746743	6.11244
	194	3	3	0.236955	4	0.746032	5.53172	4	0.252979	6.81814
	195	3	3	0.632975	4	0.937963	2.56534	4	0.0601582	7.18229
	196	3	3	0.386213	4	0.539338	4.14902	4	0.455551	3.61018
	197	3	3	0.275706	4	0.518691	5.11494	4	0.478644	4.39913
	198	3	3	0.447629	4	0.734194	3.70342	4	0.264571	4.86823
	199	3	3	0.325646	4	0.7317	4.64546	4	0.267083	5.78457
	200	3	3	0.582803	4	0.614562	2.85251	4	0.384331	2.91481
	201	3	3	0.255621	4	0.531064	5.32419	4	0.464817	4.71416
	202	3	3	0.597288	4	0.907975	2.76847	4	0.0905217	6.50321
	203	3	3	0.360554	4	0.636195	4.35123	4	0.361841	4.60332
	204	3	3	0.919871	4	0.879303	0.932373	4	0.118117	4.07077
	205	3	3	0.400033	4	0.893928	4.04438	4	0.105822	7.4356
	206	3	3	0.595323	4	0.628163	2.77981	4	0.369733	2.96333
	207	3	3	0.363252	4	0.839993	4.32945	4	0.156589	6.81247
	208	3	3	0.350602	4	0.893783	4.43271	4	0.105185	7.83567
	209	3	3	0.413704	4	0.825626	3.94352	4	0.173562	6.18622
	210	3	3	0.563377	4	0.685418	2.96692	4	0.293018	3.79
	211	3	3	0.540413	4	0.693945	3.10498	4	0.270341	4.11389
	212	3	3	0.518896	4	0.641532	3.2375	4	0.330633	3.68669
	213	3	3	0.487487	4	0.717302	3.43722	4	0.230889	4.82784
	214	3	3	0.715865	4	0.727947	2.1082	4	0.251995	3.35333
	215	3	3	0.778537	4	0.82715	1.76687	4	0.166023	4.10208
	216	3	3	0.716518	4	0.869461	2.10465	4	0.114673	5.27972
	217	3	3	0.82667	4	0.850382	1.49984	4	0.145385	4.15593
	218	3	3	0.874494	4	0.885455	1.22181	4	0.111266	4.49366
	219	3	3	0.844548	4	0.868219	1.39797	4	0.125954	4.38252
	220	4	3**	0.761384	4	0.553893	1.86057	4	0.444377	1.42466
	221	4	3**	0.488004	4	0.527239	3.43387	4	0.4723	2.77744
	222	4	4	0.314668	4	0.685116	4.74327	3	0.30755	7.22167
	223	4	3**	0.459294	4	0.935949	3.62388	4	0.0638706	8.11677
	224	4	4	0.829603	4	0.492504	1.48325	3	0.490028	2.36985
	225	4	3**	0.858632	4	0.56982	1.31614	4	0.34905	1.41984
	226	4	4	0.671205	4	0.55628	2.35263	3	0.442275	3.68781
	227	4	4	0.58471	4	0.498706	2.84139	3	0.481494	3.78814
	228	4	3**	0.35762	4	0.794792	4.37506	4	0.20431	6.21544
	229	4	3**	0.975873	4	0.66619	0.475168	4	0.325043	1.03389
	230	4	4	0.472957	4	0.63024	3.53248	2	0.271679	6.68338
	231	4	4	0.0218615	4	0.859859	11.4591	2	0.0821207	17.6242
	232	4	4	0.0186876	4	0.82655	11.8267	2	0.130177	16.9914
	233	4	2**	0.114712	4	0.848015	7.43275	3	0.0762972	11.6578
	234	4	2**	0.650483	4	0.994515	2.4674	4	0.00488456	11.6318
	235	4	2**	0.514338	4	0.9638	3.26599	4	0.0295269	8.76922
	236	4	4	0.849598	4	0.693967	1.36881	3	0.246725	4.31361
	237	4	2**	0.724095	4	0.958136	2.06342	4	0.0222958	8.11666
	238	4	4	0.223297	4	0.703917	5.69277	2	0.20793	9.59963
	239	4	4	0.0347871	4	0.817592	10.3596	2	0.118655	15.6878
	240	4	4	0.986562	4	0.649647	0.347267	3	0.333452	2.55764
	241	4	4	0.989434	4	0.638303	0.305837	3	0.353399	2.36478
	242	4	4	0.920518	4	0.73799	0.927945	3	0.232571	4.11393
	243	4	4	0.877765	4	0.702682	1.20203	3	0.288958	3.85578
	244	4	3**	0.92827	4	0.645109	0.873937	4	0.328043	1.34998
	245	4	4	0.943526	4	0.672649	0.761557	3	0.320747	3.11921
	246	4	3**	0.992285	4	0.667096	0.259354	4	0.3145	0.886745
	247	4	4	0.881266	4	0.714256	1.1807	3	0.279721	3.93211
	248	4	3**	0.826581	4	0.556242	1.50034	4	0.438449	1.09975
	249	4	3**	0.879044	4	0.590231	1.19425	4	0.366143	1.27272
	250	4	3**	0.592039	4	0.678494	2.7988	4	0.318228	3.43651
	251	4	3**	0.830842	4	0.635731	1.47624	4	0.363135	1.71973
	252	4	3**	0.432369	4	0.504541	3.80972	4	0.479253	3.03605
	253	4	3**	0.510483	4	0.783581	3.29022	4	0.216372	4.98747
	254	4	3**	0.845119	4	0.553317	1.39468	4	0.444591	0.955726
	255	4	4	0.844244	4	0.525465	1.39972	3	0.448523	2.59287
	256	4	3**	0.696081	4	0.828095	2.21611	4	0.171736	4.48594
	257	4	4	0.87976	4	0.539861	1.18989	3	0.447776	2.44044
	258	4	3**	0.703839	4	0.579464	2.17374	4	0.419637	1.94266
	259	4	3**	0.413027	4	0.559975	3.94846	4	0.439725	3.55543
	260	4	3**	0.398454	4	0.521612	4.05619	4	0.476238	3.3617
	261	4	4	0.847525	4	0.546595	1.3808	3	0.445888	2.66459
	262	4	4	0.655949	4	0.820356	2.43701	3	0.140266	6.84592
	263	4	4	0.314338	4	0.904933	4.74625	3	0.0742314	10.6241
	264	4	3**	0.834439	4	0.627766	1.45581	4	0.36746	1.65041
	265	4	4	0.714174	4	0.793253	2.11741	3	0.154708	6.26312
	266	4	4	0.774844	4	0.687849	1.78709	3	0.307648	4.27283
	267	4	4	0.759712	4	0.470475	1.86968	3	0.460977	2.78698
	268	4	3**	0.897295	4	0.527917	1.08087	4	0.406933	0.724945
	269	4	3**	0.774499	4	0.493408	1.78897	4	0.466367	1.02519
	270	4	3**	0.893884	4	0.494486	1.10245	4	0.464982	0.348976
	271	4	3**	0.716028	4	0.436411	2.10732	4	0.397327	1.41846
	272	4	4	0.884814	4	0.700122	1.15892	3	0.296012	3.75714
	273	4	3**	0.4118	4	0.477415	3.95741	4	0.302854	3.99117
	274	4	3**	0.983671	4	0.712447	0.385198	4	0.279805	1.37791
	275	4	3**	0.922867	4	0.838816	0.911761	4	0.158838	3.36347
	276	4	3**	0.911138	4	0.84586	0.991132	4	0.150486	3.56759
	277	4	3**	0.808026	4	0.493757	1.60426	4	0.320075	1.59473
	278	4	3**	0.390896	4	0.801941	4.11325	4	0.197541	6.03892
	279	4	3**	0.613895	4	0.469124	2.6733	4	0.278152	2.84218
For the original data, squared Mahalanobis distance is based on canonical functions. For the cross-validated data, squared Mahalanobis distance is based on observations.
**. Misclassified case
b. Cross validation is done only for those cases in the analysis. In cross validation, each case is classified by the functions derived from all cases other than that case.
Classification Resultsa,c
Origin			Predicted Group Membership			Total
			"Korea"	"Chinese inoculated"	"China"
Original	Count	"Korea"	114	3	8	125
		"Chinese inoculated"	2	78	13	93
		"China"	4	30	26	60
	%	"Korea"	91.2	2.4	6.4	100
		"Chinese inoculated"	2.15054	83.871	13.9785	100
		"China"	6.66667	50	43.3333	100
Cross-validatedb	Count	"Korea"	114	3	8	125
		"Chinese inoculated"	2	77	14	93
		"China"	4	31	25	60
	%	"Korea"	91.2	2.4	6.4	100
		"Chinese inoculated"	2.15054	82.7957	15.0538	100
		"China"	6.66667	51.6667	41.6667	100
a. 78.4% of original grouped cases correctly classified.
b. Cross validation is done only for those cases in the analysis. In cross validation, each case is classified by the functions derived from all cases other than that case.
c. 77.7% of cross-validated grouped cases correctly classified.
Notes
Output Created		07-AUG-2020 16:19:10
Comments
Input	Data	L:\2020_0_표고원산지_SIR_Nature Food\표고_BULK\SPSS\NEW_SPSS_영문 버전\Total_BULK_봉지_English.sav
	Active Dataset	데이터세트1
	Filter	<none>
	Weight	<none>
	Split File	<none>
	N of Rows in Working Data File	279
Missing Value Handling	Definition of Missing	User-defined missing values are treated as missing.
	Cases Used	Statistics are based on all cases with valid data for all variables in the analysis.
Syntax		ROC Dis1_1 BY Origin (2) /PLOT=CURVE(REFERENCE) /PRINT=SE COORDINATES /CRITERIA=CUTOFF(INCLUDE) TESTPOS(LARGE) DISTRIBUTION(FREE) CI(95) /MISSING=EXCLUDE.
Resources	Processor Time	00:00:00.73
	Elapsed Time	00:00:00.53
Notes
Output Created		07-AUG-2020 16:20:01
Comments
Input	Data	L:\2020_0_표고원산지_SIR_Nature Food\표고_BULK\SPSS\NEW_SPSS_영문 버전\Total_BULK_봉지_English.sav
	Active Dataset	데이터세트1
	Filter	<none>
	Weight	<none>
	Split File	<none>
	N of Rows in Working Data File	279
Missing Value Handling	Definition of Missing	User-defined missing values are treated as missing.
	Cases Used	Statistics are based on all cases with valid data for all variables in the analysis.
Syntax		ROC Dis1_1 BY Origin (4) /PLOT=CURVE(REFERENCE) /PRINT=SE COORDINATES /CRITERIA=CUTOFF(INCLUDE) TESTPOS(LARGE) DISTRIBUTION(FREE) CI(95) /MISSING=EXCLUDE.
Resources	Processor Time	00:00:00.80
	Elapsed Time	00:00:00.40

## Sheet: Table 4
Supplementary Table 4: Cutting Score Calculation by ROC curve (for Figure 3)
Functions at Group Centroids					Cutting score calculation (Sawdust block origins)
Origin	Function		Replicate (n)	Origin	Cutting score by Function 1	Origin	Cutting score by Function 2
	1	2			Korea vs China		Chinese inoculated vs China
"Korea"	-1.66048	0.0446628	125	"Korea"	0.199126
"Chinese inoculated"	1.52748	0.379161	93			"Chinese inoculated"	-0.265097
"China"	1.09174	-0.680747	60	"China"		"China"
Unstandardized canonical discriminant functions evaluated at group means

## Sheet: Table 5
Supplementary Table 5: Raw SPSS DA+ROC results (for Figure 4)
DISCRIMINANT
/GROUPS=Origin3(1 2)
/VARIABLES=δ13C δ15N δ18O δ34S
/ANALYSIS ALL
/SAVE=CLASS SCORES PROBS
/PRIORS SIZE
/STATISTICS=MEAN STDDEV UNIVF BOXM COEFF RAW CORR TABLE CROSSVALID
/PLOT=SEPARATE
/PLOT=CASES
/CLASSIFY=NONMISSING POOLED.
Discriminant
Notes
Output Created		07-AUG-2020 15:23:32
Comments
Input	Data	L:\2020_0_표고원산지_SIR_Nature Food\표고_BULK\SPSS\생표고_BULK_봉지_English.sav
	Active Dataset	데이터세트3
	Filter	<none>
	Weight	<none>
	Split File	<none>
	N of Rows in Working Data File	279
Missing Value Handling	Definition of Missing	User-defined missing values are treated as missing in the analysis phase.
	Cases Used	In the analysis phase, cases with no user- or system-missing values for any predictor variable are used. Cases with user-, system-missing, or out-of-range values for the grouping variable are always excluded.
Syntax		DISCRIMINANT /GROUPS=Origin3(1 2) /VARIABLES=δ13C δ15N δ18O δ34S /ANALYSIS ALL /SAVE=CLASS SCORES PROBS /PRIORS SIZE /STATISTICS=MEAN STDDEV UNIVF BOXM COEFF RAW CORR TABLE CROSSVALID /PLOT=SEPARATE /PLOT=CASES /CLASSIFY=NONMISSING POOLED.
Resources	Processor Time	00:00:00.81
	Elapsed Time	00:00:00.96
Variables Created or Modified	Dis_2	Predicted Group for Analysis 1
	Dis1_3	Discriminant Scores from Function 1 for Analysis 1
	Dis1_4	Probabilities of Membership in Group 1 for Analysis 1
	Dis2_4	Probabilities of Membership in Group 2 for Analysis 1
Number of unweighted cases written to the working file after classification		279
Analysis Case Processing Summary
Unweighted Cases		N	Percent
Valid		278	99.6416
Excluded	Missing or out-of-range group codes	0	0
	At least one missing discriminating variable	1	0.358423
	Both missing or out-of-range group codes and at least one missing discriminating variable	0	0
	Total	1	0.358423
Total		279	100
Group Statistics
Origin3		Mean	Std. Deviation	Valid N (listwise)
				Unweighted	Weighted
"Korea"	δ13C	-24.9518	0.616073	125	125
	δ15N	1.69868	1.34519	125	125
	δ18O	22.1513	1.33872	125	125
	δ34S	7.84964	4.69225	125	125
"China"	δ13C	-23.7357	0.774783	153	153
	δ15N	-1.22599	0.886823	153	153
	δ18O	23.0839	1.08024	153	153
	δ34S	15.2415	7.10666	153	153
Total	δ13C	-24.2825	0.930897	278	278
	δ15N	0.0890616	1.83466	278	278
	δ18O	22.6645	1.28788	278	278
	δ34S	11.9178	7.15122	278	278
Tests of Equality of Group Means
	Wilks' Lambda	F	df1	df2	Sig.
δ13C	0.576186	203.012	1	276	6.65418e-35
δ15N	0.368869	472.233	1	276	1.01966e-61
δ18O	0.869759	41.3291	1	276	5.63546e-10
δ34S	0.734646	99.6911	1	276	3.04607e-20
Pooled Within-Groups Matrices
		δ13C	δ15N	δ18O	δ34S
Correlation	δ13C	1	-0.172118	-0.0679399	0.264393
	δ15N	-0.172118	1	-0.0864409	-0.390384
	δ18O	-0.0679399	-0.0864409	1	0.0687263
	δ34S	0.264393	-0.390384	0.0687263	1
Analysis 1
Box's Test of Equality of Covariance Matrices
Log Determinants
Origin3	Rank	Log Determinant
"Korea"	4	2.20313
"China"	4	3.2031
Pooled within-groups	4	3.2671
The ranks and natural logarithms of determinants printed are those of the group covariance matrices.
Test Results
Box's M		141.66
F	Approx.	13.9418
	df1	10
	df2	332692
	Sig.	5.61842e-25
Tests null hypothesis of equal population covariance matrices.
Summary of Canonical Discriminant Functions
Eigenvalues
Function	Eigenvalue	% of Variance	Cumulative %	Canonical Correlation
1	2.236a	100	100	0.83126
a. First 1 canonical discriminant functions were used in the analysis.
Wilks' Lambda
Test of Function(s)	Wilks' Lambda	Chi-square	df	Sig.
1	0.309007	321.783	4	2.16228e-68
Standardized Canonical Discriminant Function Coefficients
	Function
	1
δ13C	-0.464437
δ15N	0.793321
δ18O	-0.224917
δ34S	0.0460486
Structure Matrix
	Function
	1
δ15N	0.874725
δ13C	-0.573526
δ34S	-0.401903
δ18O	-0.258774
Pooled within-groups correlations between discriminating variables and standardized canonical discriminant functions Variables ordered by absolute size of correlation within function.
Canonical Discriminant Function Coefficients
	Function
	1
δ13C	-0.656083
δ15N	0.710678
δ18O	-0.186924
δ34S	0.00749915
(Constant)	-11.8475
Unstandardized coefficients
Functions at Group Centroids
Origin3	Function
	1
"Korea"	1.64845
"China"	-1.34677
Unstandardized canonical discriminant functions evaluated at group means
Classification Statistics
Classification Processing Summary
Processed		279
Excluded	Missing or out-of-range group codes	0
	At least one missing discriminating variable	1
Used in Output		278
Prior Probabilities for Groups
Origin3	Prior	Cases Used in Analysis
		Unweighted	Weighted
"Korea"	0.44964	125	125
"China"	0.55036	153	153
Total	1	278	278
Classification Function Coefficients
	Origin3
	"Korea"	"China"
δ13C	-52.005	-50.0399
δ15N	0.415658	-1.71298
δ18O	12.6749	13.2348
δ34S	1.65209	1.62963
(Constant)	-796.828	-760.688
Fisher's linear discriminant functions
Casewise Statistics
Case Number		Actual Group	Highest Group					Second Highest Group			Discriminant Scores
			Predicted Group	P(D>d | G=g)		P(G=g | D=d)	Squared Mahalanobis Distance to Centroid	Group	P(G=g | D=d)	Squared Mahalanobis Distance to Centroid	Function 1
				p	df
Original	1	1	1	0.953966	1	0.983867	0.00333245	2	0.0161327	8.62886	1.59072
	2	1	1	0.710916	1	0.995475	0.137363	2	0.00452477	11.3289	2.01907
	3	1	1	0.930327	1	0.982393	0.00764452	2	0.0176075	8.45523	1.56102
	4	1	1	0.883467	1	0.991186	0.0214845	2	0.00881388	9.87088	1.79502
	5	1	1	0.744243	1	0.994835	0.106432	2	0.00516482	11.0321	1.97469
	6	1	1	0.564384	1	0.997551	0.33217	2	0.00244852	12.7561	2.22479
	7	1	1	0.730464	1	0.995109	0.118686	2	0.00489114	11.1538	1.99296
	8	1	1	0.562731	1	0.997569	0.334998	2	0.00243068	12.7736	2.22724
	9	1	1	0.484759	1	0.998301	0.488139	2	0.00169866	13.6448	2.34712
	10	1	1	0.6525	1	0.996432	0.202763	2	0.00356766	11.8716	2.09874
	11	1	1	0.622247	1	0.996856	0.242722	2	0.00314373	12.1654	2.14112
	12	1	1	0.760135	1	0.994503	0.0932099	2	0.00549724	10.8935	1.95375
	13	1	1	0.486244	1	0.998289	0.484827	2	0.00171076	13.6273	2.34474
	14	1	1	0.697421	1	0.995714	0.151169	2	0.00428602	11.4516	2.03725
	15	1	1	0.519431	1	0.998001	0.415022	2	0.00199894	13.2455	2.29267
	16	1	1	0.515509	1	0.998037	0.422868	2	0.00196306	13.2897	2.29873
	17	1	1	0.752308	1	0.994669	0.0996022	2	0.0053312	10.9615	1.96405
	18	1	1	0.613682	1	0.996968	0.254847	2	0.00303167	12.2503	2.15327
	19	1	1	0.828221	1	0.99285	0.0470818	2	0.00715005	10.3183	1.86543
	20	1	1	0.714001	1	0.995419	0.134313	2	0.00458094	11.3011	2.01494
	21	1	1	0.208698	1	0.626702	1.58044	2	0.373298	3.02087	0.391295
	22	1	1	0.42366	1	0.868426	0.64014	2	0.131574	4.81861	0.848361
	23	1	1	0.400297	1	0.853747	0.707433	2	0.146253	4.64027	0.807358
	24	1	1	0.506227	1	0.908259	0.441857	2	0.0917415	5.43121	0.983725
	25	1	1	0.254588	1	0.704988	1.29795	2	0.295012	3.44453	0.509173
	26	1	1	0.188789	1	0.585966	1.72705	2	0.414034	2.82593	0.334277
	27	1	1	0.36316	1	0.826326	0.826937	2	0.173674	4.35081	0.739088
	28	1	2**	0.123089	1	0.517332	2.37757	1	0.482668	2.11203	0.195165
	29	1	1	0.485887	1	0.899915	0.485622	2	0.100085	5.28243	0.951582
	30	1	1	0.234802	1	0.673704	1.41153	2	0.326296	3.26575	0.460368
	31	1	1	0.584956	1	0.933868	0.29829	2	0.0661322	5.9979	1.10229
	32	1	1	0.991637	1	0.986809	0.000109865	2	0.013191	9.03424	1.65893
	33	1	1	0.504775	1	0.90769	0.444882	2	0.09231	5.42063	0.981453
	34	1	1	0.591147	1	0.935511	0.288556	2	0.0644894	6.04199	1.11127
	35	1	1	0.610473	1	0.940352	0.259487	2	0.0596484	6.17931	1.13905
	36	1	1	0.392002	1	0.848085	0.732723	2	0.151915	4.5763	0.792456
	37	1	1	0.646043	1	0.948238	0.210925	2	0.0517622	6.43106	1.18918
	38	1	1	0.42513	1	0.869291	0.63609	2	0.130709	4.82974	0.850896
	39	1	1	0.649975	1	0.949036	0.205932	2	0.0509642	6.45883	1.19465
	40	1	1	0.629315	1	0.944684	0.23299	2	0.0553163	6.3128	1.16576
	41	1	2**	0.70731	1	0.972433	0.140978	1	0.0275671	6.86309	-0.971301
	42	1	2**	0.495109	1	0.933668	0.465404	1	0.0663324	5.35004	-0.664566
	43	1	2**	0.280809	1	0.811141	1.16317	1	0.188859	3.6738	-0.268268
	44	1	2**	0.40412	1	0.899251	0.696032	1	0.100749	4.66964	-0.512486
	45	1	2**	0.672062	1	0.968319	0.179199	1	0.0316805	6.61467	-0.923452
	46	1	1	0.442118	1	0.878826	0.590778	2	0.121174	4.95774	0.879827
	47	1	1	0.923868	1	0.989746	0.0091321	2	0.010254	9.55293	1.74401
	48	1	1	0.531943	1	0.917693	0.390678	2	0.082307	5.61774	1.02341
	49	1	1	0.551302	1	0.924069	0.35499	2	0.0759308	5.75717	1.05264
	50	1	1	0.560826	1	0.926999	0.338275	2	0.0730007	5.82549	1.06683
	51	1	1	0.0463382	1	0.999965	3.96926	2	3.53237e-05	24.8753	3.64075
	52	1	1	0.0388188	1	0.999972	4.26878	2	2.83182e-05	25.617	3.71455
	53	1	1	0.0641298	1	0.999946	3.42722	2	5.38892e-05	23.4885	3.49972
	54	1	1	0.048077	1	0.999963	3.90729	2	3.70146e-05	24.7199	3.62514
	55	1	1	0.0135939	1	0.999991	6.09013	2	8.50195e-06	29.8448	4.11627
	56	1	2**	0.423254	1	0.907983	0.641263	1	0.0920166	4.81553	-0.545983
	57	1	2**	0.465926	1	0.924415	0.531621	1	0.0755845	5.13519	-0.617648
	58	1	2**	0.590253	1	0.955848	0.289949	1	0.0441519	6.03562	-0.808302
	59	1	2**	0.282991	1	0.813369	1.15267	1	0.186631	3.69253	-0.273146
	60	1	2**	0.482979	1	0.929994	0.492129	1	0.0700064	5.26106	-0.645252
	61	1	1	0.940893	1	0.983068	0.00549789	2	0.0169322	8.53266	1.5743
	62	1	1	0.497546	1	0.904799	0.460167	2	0.0952011	5.36786	0.970092
	63	1	1	0.585046	1	0.933892	0.298147	2	0.0661079	5.99854	1.10242
	64	1	1	0.638732	1	0.946717	0.220404	2	0.0532834	6.3794	1.17898
	65	1	1	0.502926	1	0.90696	0.448756	2	0.0930397	5.40715	0.978556
	66	1	1	0.804857	1	0.971901	0.0610419	2	0.0280988	7.55235	1.40138
	67	1	1	0.779274	1	0.969054	0.0785484	2	0.0309455	7.37098	1.36818
	68	1	1	0.873548	1	0.978265	0.0253299	2	0.0217352	8.04327	1.48929
	69	1	1	0.833182	1	0.974734	0.0443619	2	0.0252665	7.75398	1.43783
	70	1	1	0.800066	1	0.97139	0.0641413	2	0.0286099	7.51834	1.39519
	71	1	1	0.530743	1	0.917278	0.392969	2	0.0827219	5.60907	1.02158
	72	1	1	0.939885	1	0.983004	0.00568731	2	0.0169955	8.52527	1.57303
	73	1	1	0.697158	1	0.957626	0.151445	2	0.0423737	6.79155	1.25929
	74	1	1	0.716219	1	0.960636	0.132145	2	0.0393644	6.92586	1.28493
	75	1	1	0.688162	1	0.95612	0.161082	2	0.0438804	6.72816	1.2471
	76	1	1	0.471365	1	0.893425	0.518775	2	0.106575	5.17544	0.928188
	77	1	1	0.247517	1	0.694208	1.33727	2	0.305792	3.38125	0.492046
	78	1	1	0.187704	1	0.583616	1.73555	2	0.416384	2.81507	0.331045
	79	1	1	0.335992	1	0.80247	0.925665	2	0.19753	4.13352	0.686334
	80	1	1	0.27776	1	0.737428	1.17802	2	0.262572	3.64755	0.563084
	81	1	1	0.745729	1	0.994805	0.105155	2	0.00519513	11.0191	1.97272
	82	1	1	0.677898	1	0.99604	0.172501	2	0.00395993	11.6319	2.06378
	83	1	1	0.878661	1	0.991344	0.0233071	2	0.00865593	9.90919	1.80111
	84	1	1	0.508723	1	0.998098	0.436692	2	0.00190215	13.3667	2.30928
	85	1	1	0.682881	1	0.995959	0.166901	2	0.00404105	11.5856	2.05698
	86	1	1	0.0625956	1	0.999948	3.46724	2	5.21776e-05	23.5931	3.5105
	87	1	1	0.254174	1	0.999547	1.30021	2	0.000453118	17.1023	2.78872
	88	1	1	0.12428	1	0.999862	2.36254	2	0.000138104	20.5415	3.1855
	89	1	1	0.273865	1	0.99948	1.19729	2	0.000520119	16.7234	2.74265
	90	1	1	0.816422	1	0.973096	0.053893	2	0.0269039	7.63456	1.4163
	91	1	1	0.27467	1	0.999477	1.19327	2	0.000522982	16.7084	2.74082
	92	1	1	0.272243	1	0.999486	1.20541	2	0.00051438	16.7537	2.74636
	93	1	1	0.321911	1	0.999291	0.981164	2	0.000709369	15.8863	2.63899
	94	1	1	0.285997	1	0.999436	1.13837	2	0.000564347	16.5012	2.71539
	95	1	1	0.304082	1	0.999365	1.05621	2	0.000634657	16.184	2.67617
	96	1	1	0.0810798	1	0.999926	3.04312	2	7.42073e-05	22.4645	3.3929
	97	1	1	0.187667	1	0.999733	1.73584	2	0.000266523	18.5997	2.96596
	98	1	1	0.176742	1	0.999759	1.82481	2	0.000241198	18.8884	2.9993
	99	1	1	0.30259	1	0.999371	1.06275	2	0.00062865	16.2096	2.67934
	100	1	1	0.0968235	1	0.999905	2.7571	2	9.54352e-05	21.6753	3.3089
	101	1	1	0.737891	1	0.963778	0.111989	2	0.0362216	7.07865	1.3138
	102	1	1	0.149225	1	0.999817	2.08016	2	0.000183432	19.6914	3.09072
	103	1	1	0.724177	1	0.961823	0.124525	2	0.0381773	6.98195	1.29557
	104	1	1	0.669546	1	0.952812	0.182134	2	0.0471882	6.59693	1.22168
	105	1	1	0.133228	1	0.999846	2.25448	2	0.000153624	20.2204	3.14994
	106	1	1	0.272795	1	0.999484	1.20264	2	0.000516329	16.7434	2.7451
	107	1	1	0.417845	1	0.998783	0.656369	2	0.00121697	14.481	2.45861
	108	1	1	0.208929	1	0.99968	1.57883	2	0.000319931	18.0773	2.90496
	109	1	1	0.45334	1	0.998542	0.562289	2	0.00145755	14.0256	2.39831
	110	1	1	0.331681	1	0.798345	0.942325	2	0.201655	4.09854	0.677714
	111	1	1	0.763021	1	0.99444	0.0909119	2	0.0055596	10.8685	1.94996
	112	1	1	0.218223	1	0.999655	1.51602	2	0.000345055	17.8632	2.87971
	113	1	1	0.0503609	1	0.999961	3.8294	2	3.92763e-05	24.5233	3.60533
	114	1	1	0.535656	1	0.997847	0.383651	2	0.00215292	13.0654	2.26784
	115	1	1	0.0904631	1	0.999913	2.86611	2	8.65818e-05	21.979	3.34141
	116	1	2**	0.586001	1	0.955061	0.296634	1	0.0449387	6.00534	-0.802131
	117	1	1	0.28022	1	0.999457	1.16602	2	0.000542999	16.606	2.72827
	118	1	1	0.461119	1	0.998485	0.543176	2	0.00151467	13.9295	2.38545
	119	1	1	0.649627	1	0.996475	0.206371	2	0.00352545	11.8991	2.10273
	120	1	1	0.330736	1	0.999252	0.946016	2	0.000748419	15.7439	2.62108
	121	1	1	0.614588	1	0.996957	0.253547	2	0.00304336	12.2413	2.15198
	122	1	1	0.541627	1	0.997788	0.372532	2	0.00221189	13.0002	2.2588
	123	1	1	0.822242	1	0.993011	0.050473	2	0.00698862	10.3676	1.87311
	124	1	1	0.645628	1	0.996533	0.211457	2	0.00346738	11.9375	2.10829
	125	1	1	0.803815	1	0.993488	0.0617089	2	0.00651185	10.5212	1.89686
	126	2	2	0.619318	1	0.960824	0.246828	1	0.0391764	6.24201	-0.849954
	127	2	2	0.349444	1	0.868215	0.875474	1	0.131785	4.24176	-0.411104
	128	2	2	0.637535	1	0.963617	0.221981	1	0.0363827	6.37094	-0.875623
	129	2	2	0.818941	1	0.982052	0.0523984	1	0.0179479	7.65249	-1.11786
	130	2	2	0.443074	1	0.916094	0.588309	1	0.0839059	4.96491	-0.579758
	131	2	2	0.438498	1	0.9143	0.600211	1	0.0857004	4.93056	-0.572039
	132	2	2	0.706938	1	0.972393	0.141355	1	0.0276074	6.86046	-0.9708
	133	2	2	0.904006	1	0.986959	0.0145449	1	0.0130405	8.26343	-1.22617
	134	2	2	0.78452	1	0.979544	0.074766	1	0.0204562	7.40812	-1.07334
	135	2	2	0.714546	1	0.973202	0.133779	1	0.0267979	6.91407	-0.981013
	136	2	2	0.250815	1	0.999705	1.31876	1	0.000295241	17.1694	-2.49514
	137	2	2	0.77132	1	0.99616	0.0844768	1	0.00384032	10.7969	-1.63742
	138	2	2	0.293981	1	0.999603	1.1013	1	0.000397046	16.3592	-2.3962
	139	2	2	0.605733	1	0.958582	0.266435	1	0.0414179	6.14567	-0.830598
	140	2	2	0.61073	1	0.998	0.259114	1	0.00200029	12.2798	-1.8558
	141	2	2	0.32388	1	0.999521	0.973213	1	0.000479337	15.8542	-2.33329
	142	2	2	0.400781	1	0.999257	0.705981	1	0.000742712	14.7107	-2.187
	143	2	2	0.40123	1	0.999256	0.704637	1	0.000744493	14.7045	-2.1862
	144	2	2	0.911234	1	0.987306	0.0124283	1	0.0126936	8.31594	-1.23529
	145	2	2	0.646938	1	0.99767	0.209782	1	0.00232974	11.9249	-1.80479
	146	2	2	0.334319	1	0.857668	0.932097	1	0.142332	4.11996	-0.38132
	147	2	2	0.201963	1	0.703904	1.62812	1	0.296096	2.95579	-0.0707921
	148	2	2	0.304402	1	0.833632	1.05481	1	0.166368	3.87374	-0.319732
	149	2	2	0.845901	1	0.994882	0.0377724	1	0.00511769	10.1734	-1.54112
	150	2	2	0.40777	1	0.900991	0.685292	1	0.0990093	4.69761	-0.518948
	151	2	2	0.385933	1	0.890014	0.751719	1	0.109986	4.52925	-0.479755
	152	2	1**	0.41501	1	0.998801	0.664401	2	0.00119911	14.5186	2.46356
	153	2	1**	0.456305	1	0.886177	0.554942	2	0.113823	5.06374	0.903504
	154	2	2	0.184411	1	0.670898	1.76172	1	0.329102	2.78197	-0.0194748
	155	2	2	0.263021	1	0.791717	1.25279	1	0.208283	3.51915	-0.227491
	156	2	2	0.604031	1	0.998056	0.268958	1	0.00194382	12.347	-1.86538
	157	2	2	0.861595	1	0.994568	0.0303959	1	0.00543203	10.0461	-1.52112
	158	2	2	0.483801	1	0.998871	0.490284	1	0.00112927	13.6561	-2.04697
	159	2	2	0.778917	1	0.996044	0.0788101	1	0.00395565	10.7319	-1.6275
	160	2	2	0.455818	1	0.999015	0.556144	1	0.000985395	13.9949	-2.09252
	161	2	2	0.681951	1	0.997309	0.167938	1	0.00269074	11.5942	-1.75657
	162	2	2	0.890722	1	0.986296	0.0188763	1	0.0137039	8.16719	-1.20938
	163	2	2	0.687743	1	0.970228	0.16154	1	0.0297722	6.7252	-0.944851
	164	2	2	0.675186	1	0.96871	0.175596	1	0.0312898	6.63669	-0.92773
	165	2	2	0.684553	1	0.96985	0.165046	1	0.0301498	6.70272	-0.940514
	166	2	2	0.565827	1	0.951104	0.329714	1	0.0488965	5.8613	-0.772564
	167	2	2	0.317346	1	0.844591	0.999853	1	0.155409	3.9812	-0.346845
	168	2	2	0.711109	1	0.97284	0.137171	1	0.0271602	6.88986	-0.976405
	169	2	2	0.914607	1	0.987465	0.0114981	1	0.012535	8.34049	-1.23954
	170	2	2	0.405951	1	0.999237	0.690628	1	0.000763416	14.6403	-2.17781
	171	2	2	0.305753	1	0.999572	1.04893	1	0.000428229	16.1555	-2.37095
	172	2	2	0.722477	1	0.996832	0.126132	1	0.00316779	11.225	-1.70192
	173	2	2	0.391144	1	0.999295	0.735382	1	0.000705197	14.8438	-2.20432
	174	2	2	0.15088	1	0.999875	2.06333	1	0.000124607	19.6395	-2.7832
	175	2	2	0.458838	1	0.999	0.548728	1	0.00100021	13.9576	-2.08753
	176	2	2	0.303777	1	0.999577	1.05754	1	0.000422887	16.1893	-2.37514
	177	2	2	0.585604	1	0.998205	0.297262	1	0.0017952	12.5347	-1.89199
	178	2	2	0.330441	1	0.999501	0.94717	1	0.000498791	15.7486	-2.32
	179	2	2	0.735601	1	0.996663	0.114031	1	0.00333735	11.1083	-1.68446
	181	2	2	0.637674	1	0.997759	0.221797	1	0.00224142	12.0144	-1.81772
	182	2	2	0.52998	1	0.998599	0.39443	1	0.00140137	13.128	-1.97481
	183	2	2	0.30525	1	0.999573	1.05112	1	0.000426865	16.1641	-2.37201
	184	2	2	0.211751	1	0.999781	1.55942	1	0.000218583	18.0114	-2.59554
	185	2	2	0.21864	1	0.999769	1.51327	1	0.000231113	17.8538	-2.57692
	186	2	2	0.310917	1	0.999558	1.02678	1	0.000442401	16.0682	-2.36007
	187	2	2	0.265627	1	0.999672	1.23919	1	0.000328041	16.879	-2.45996
	188	2	2	0.389295	1	0.999302	0.741144	1	0.000698155	14.8696	-2.20767
	189	2	2	0.152189	1	0.999874	2.05018	1	0.000126331	19.5989	-2.77862
	190	2	2	0.857275	1	0.994656	0.0323437	1	0.00534377	10.081	-1.52662
	191	2	2	0.843339	1	0.994932	0.0390553	1	0.00506802	10.1943	-1.5444
	192	2	2	0.362489	1	0.999398	0.829251	1	0.000601585	15.2557	-2.2574
	193	2	2	0.618857	1	0.997929	0.247477	1	0.00207063	12.1989	-1.84424
	194	2	2	0.458664	1	0.999001	0.549153	1	0.000999357	13.9597	-2.08782
	195	2	2	0.755011	1	0.996397	0.0973683	1	0.00360285	10.938	-1.65881
	196	2	2	0.800442	1	0.9957	0.0638953	1	0.00429965	10.5495	-1.59955
	197	2	2	0.637282	1	0.997762	0.222314	1	0.00223774	12.0182	-1.81827
	198	2	2	0.500256	1	0.998779	0.454393	1	0.00122104	13.4638	-2.02086
	199	2	2	0.496732	1	0.998799	0.461911	1	0.00120092	13.5046	-2.02641
	200	2	2	0.45376	1	0.999025	0.561242	1	0.00097539	14.0204	-2.09593
	201	2	2	0.744	1	0.99655	0.106642	1	0.00345002	11.0342	-1.67333
	202	2	2	0.650698	1	0.997634	0.205021	1	0.00236642	11.8888	-1.79956
	203	2	2	0.579558	1	0.998251	0.30695	1	0.00174851	12.5972	-1.9008
	204	2	2	0.753606	1	0.996417	0.098526	1	0.00358302	10.9502	-1.66066
	205	2	2	0.285221	1	0.999625	1.14204	1	0.000374823	16.5152	-2.41544
	206	2	2	0.594148	1	0.998137	0.283913	1	0.00186291	12.4472	-1.87961
	207	2	2	0.78953	1	0.995878	0.071247	1	0.00412201	10.6416	-1.61369
	208	2	2	0.547552	1	0.998483	0.361721	1	0.00151743	12.9359	-1.9482
	209	2	2	0.449549	1	0.999045	0.571789	1	0.000955153	14.0729	-2.10294
	210	2	2	0.787448	1	0.979771	0.0726981	1	0.0202289	7.42886	-1.07715
	211	2	2	0.652549	1	0.965752	0.202702	1	0.0342481	6.477	-0.896547
	212	2	2	0.731459	1	0.97491	0.117776	1	0.0250899	7.03329	-1.00359
	213	2	2	0.551149	1	0.947971	0.355262	1	0.0520287	5.75607	-0.750733
	214	2	2	0.790792	1	0.980027	0.0703748	1	0.0199727	7.45256	-1.08149
	215	2	2	0.967463	1	0.991918	0.00166388	1	0.00808223	9.21736	-1.38756
	216	2	2	0.765759	1	0.978021	0.0887602	1	0.0219791	7.27539	-1.04885
	217	2	2	0.85649	1	0.994672	0.0327047	1	0.00532785	10.0874	-1.52762
	218	2	2	0.822268	1	0.995324	0.0504582	1	0.00467607	10.3674	-1.5714
	219	2	2	0.958763	1	0.992176	0.00267348	1	0.0078243	9.28376	-1.39848
	220	2	2	0.543066	1	0.998513	0.369886	1	0.0014871	12.9845	-1.95495
	221	2	2	0.295075	1	0.9996	1.09632	1	0.000399878	16.34	-2.39383
	222	2	2	0.906463	1	0.993566	0.0138064	1	0.00643379	9.68903	-1.46427
	223	2	2	0.275046	1	0.99965	1.19141	1	0.000350035	16.7014	-2.43829
	224	2	2	0.8704	1	0.985213	0.0266181	1	0.0147868	8.02062	-1.18362
	225	2	2	0.473629	1	0.926998	0.513497	1	0.0730023	5.19217	-0.630185
	226	2	2	0.501917	1	0.998769	0.450881	1	0.00123061	13.4447	-2.01825
	227	2	2	0.840164	1	0.983434	0.0406764	1	0.0165658	7.80384	-1.14509
	228	2	2	0.456349	1	0.999012	0.554834	1	0.000987989	13.9883	-2.09164
	229	2	2	0.967234	1	0.991925	0.0016874	1	0.00807533	9.21911	-1.38785
	230	2	2	0.200992	1	0.702183	1.63515	1	0.297817	2.94634	-0.0680409
	231	2	2	0.388286	1	0.891265	0.744303	1	0.108735	4.54751	-0.484042
	232	2	2	0.288766	1	0.819116	1.12536	1	0.180884	3.74186	-0.28594
	233	2	1**	0.328358	1	0.795099	0.955363	2	0.204901	4.07149	0.671022
	234	2	1**	0.769677	1	0.994294	0.0857307	2	0.00570585	10.8111	1.94125
	235	2	1**	0.70852	1	0.959449	0.13976	2	0.0405509	6.87161	1.2746
	236	2	2	0.535547	1	0.944385	0.383855	1	0.0556153	5.64376	-0.727211
	237	2	1**	0.630091	1	0.944854	0.231938	2	0.0551458	6.31829	1.16685
	238	2	2	0.241186	1	0.764464	1.37365	1	0.235536	3.32403	-0.174743
	239	2	2	0.32574	1	0.851233	0.965759	1	0.148767	4.05011	-0.364041
	240	2	2	0.867754	1	0.985066	0.0277261	1	0.0149342	8.00159	-1.18026
	241	2	2	0.93805	1	0.992758	0.00604058	1	0.00724201	9.44297	-1.42449
	242	2	2	0.700541	1	0.971691	0.147909	1	0.0283088	6.81539	-0.962182
	243	2	2	0.950267	1	0.99242	0.00389024	1	0.00758015	9.34887	-1.40914
	244	2	2	0.736427	1	0.975389	0.113292	1	0.0246111	7.06832	-1.01018
	245	2	2	0.881649	1	0.99414	0.022165	1	0.00586004	9.88536	-1.49565
	246	2	2	0.830937	1	0.982848	0.0455825	1	0.0171524	7.73796	-1.13327
	247	2	2	0.865522	1	0.994487	0.0286791	1	0.00551347	10.0145	-1.51612
	248	2	2	0.8156	1	0.995442	0.0543861	1	0.00455799	10.4227	-1.57998
	249	2	2	0.621072	1	0.961103	0.244363	1	0.038897	6.25445	-0.852441
	250	2	2	0.710801	1	0.996977	0.137478	1	0.00302334	11.33	-1.71755
	251	2	2	0.462583	1	0.998981	0.539638	1	0.00101882	13.9116	-2.08137
	252	2	2	0.893227	1	0.986424	0.0180157	1	0.0135762	8.18531	-1.21255
	253	2	2	0.0869583	1	0.999945	2.9298	1	5.46443e-05	22.1548	-3.05844
	254	2	2	0.585795	1	0.998203	0.296959	1	0.00179669	12.5327	-1.89171
	255	2	2	0.764894	1	0.977948	0.0894373	1	0.0220522	7.26928	-1.04771
	256	2	2	0.204291	1	0.999795	1.61143	1	0.000205473	18.1872	-2.61619
	257	2	2	0.963143	1	0.989537	0.00213539	1	0.0104631	8.69666	-1.30056
	258	2	2	0.411116	1	0.999215	0.675571	1	0.000784514	14.5706	-2.1687
	259	2	2	0.236777	1	0.999734	1.39968	1	0.000266097	17.4582	-2.52985
	260	2	2	0.589867	1	0.998171	0.290552	1	0.00182873	12.4909	-1.8858
	261	2	2	0.903037	1	0.993648	0.0148415	1	0.00635151	9.71597	-1.4686
	262	2	2	0.591855	1	0.95614	0.287456	1	0.0438597	6.04703	-0.810622
	263	2	2	0.691291	1	0.970642	0.157692	1	0.0293583	6.75021	-0.949668
	264	2	2	0.797002	1	0.995757	0.0661667	1	0.00424292	10.5784	-1.604
	265	2	2	0.534347	1	0.944097	0.386118	1	0.0559029	5.6351	-0.725387
	266	2	2	0.783165	1	0.995978	0.0757331	1	0.0040215	10.6956	-1.62197
	267	2	2	0.523719	1	0.941474	0.406564	1	0.0585261	5.55826	-0.709148
	268	2	2	0.528477	1	0.942666	0.39732	1	0.0573345	5.59269	-0.716439
	269	2	2	0.650582	1	0.96548	0.205167	1	0.0345196	6.46312	-0.893818
	270	2	2	0.646738	1	0.964943	0.210037	1	0.0350571	6.43597	-0.888473
	271	2	2	0.328476	1	0.853323	0.954896	1	0.146677	4.07245	-0.369584
	272	2	2	0.747277	1	0.996505	0.103833	1	0.0034949	11.0055	-1.669
	273	2	2	0.275459	1	0.805539	1.18936	1	0.194461	3.62767	-0.256195
	274	2	2	0.946429	1	0.992528	0.00451477	1	0.00747231	9.37837	-1.41396
	275	2	2	0.693814	1	0.997177	0.154988	1	0.00282345	11.4847	-1.74046
	276	2	2	0.811133	1	0.99552	0.0571043	1	0.00448042	10.46	-1.58574
	277	2	2	0.301145	1	0.830728	1.06912	1	0.169272	3.84646	-0.312791
	278	2	2	0.357815	1	0.999414	0.845547	1	0.000585763	15.3253	-2.26631
	279	2	2	0.244922	1	0.76942	1.35204	1	0.23058	3.35787	-0.184001
Cross-validatedb	1	1	1	0.891832	4	0.983463	1.11533	2	0.0165368	9.69056
	2	1	1	0.870532	4	0.995371	1.24562	2	0.00462946	12.3912
	3	1	1	0.946667	4	0.982012	0.737168	2	0.0179876	9.14126
	4	1	1	0.822959	4	0.990945	1.52075	2	0.00905478	11.3157
	5	1	1	0.853506	4	0.99471	1.3461	2	0.00528985	12.2237
	6	1	1	0.752067	4	0.997501	1.91131	2	0.0024989	14.2944
	7	1	1	0.802897	4	0.994986	1.63273	2	0.00501432	12.6178
	8	1	1	0.513347	4	0.997514	3.27221	2	0.00248631	15.6654
	9	1	1	0.708189	4	0.998273	2.15002	2	0.00172733	15.2732
	10	1	1	0.81488	4	0.996351	1.56605	2	0.00364927	13.1894
	11	1	1	0.429275	4	0.996768	3.8316	2	0.00323204	15.6987
	12	1	1	0.767444	4	0.994355	1.82752	2	0.00564453	12.5746
	13	1	1	0.74502	4	0.99826	1.94964	2	0.00173962	15.0586
	14	1	1	0.914059	4	0.995621	0.971681	2	0.0043795	12.2288
	15	1	1	0.885181	4	0.997966	1.15666	2	0.00203444	13.9519
	16	1	1	0.610886	4	0.997999	2.69046	2	0.00200052	15.5194
	17	1	1	0.675216	4	0.994514	2.33053	2	0.00548551	13.1351
	18	1	1	0.614073	4	0.996894	2.67228	2	0.00310601	14.6191
	19	1	1	0.674416	4	0.992627	2.33494	2	0.00737338	12.5441
	20	1	1	0.762568	4	0.995301	1.85411	2	0.00469861	12.9699
	21	1	1	0.21598	4	0.602882	5.78263	2	0.397118	7.02185
	22	1	1	0.257246	4	0.858416	5.30675	2	0.141584	9.31539
	23	1	1	0.715838	4	0.849785	2.10835	2	0.150215	5.97844
	24	1	1	0.64441	4	0.904906	2.50126	2	0.095094	7.41144
	25	1	1	0.272383	4	0.686689	5.14864	2	0.313311	7.12226
	26	1	1	0.381046	4	0.569866	4.18889	2	0.430134	5.15574
	27	1	1	0.666075	4	0.821239	2.38094	2	0.178761	5.83471
	28	1	2**	0.32766	4	0.535242	4.62782	1	0.464758	4.50597
	29	1	1	0.578913	4	0.895773	2.87526	2	0.104227	7.58175
	30	1	1	0.59902	4	0.665441	2.75849	2	0.334559	4.53801
	31	1	1	0.0785588	4	0.925965	8.38159	2	0.0740346	13.8384
	32	1	1	0.462727	4	0.986215	3.60074	2	0.013785	12.5456
	33	1	1	0.116383	4	0.897721	7.39601	2	0.102279	12.1446
	34	1	1	0.523979	4	0.932444	3.2059	2	0.0675562	8.85984
	35	1	1	0.224465	4	0.935535	5.67867	2	0.0644651	11.4329
	36	1	1	0.0414533	4	0.825533	9.93984	2	0.174467	13.4527
	37	1	1	0.485695	4	0.945609	3.44887	2	0.054391	9.56438
	38	1	1	0.0600735	4	0.85172	9.04138	2	0.14828	12.9419
	39	1	1	0.366921	4	0.945892	4.30003	2	0.0541083	10.4266
	40	1	1	0.306153	4	0.940876	4.82109	2	0.0591242	10.7597
	41	1	2**	0.245045	4	0.980119	5.4401	1	0.019881	12.8317
	42	1	2**	0.104216	4	0.951612	7.67548	1	0.0483878	13.2291
	43	1	2**	0.0812812	4	0.847392	8.29711	1	0.152608	11.3214
	44	1	2**	0.39677	4	0.91415	4.06883	1	0.0858502	8.39537
	45	1	2**	0.471703	4	0.975148	3.5408	1	0.0248516	10.4759
	46	1	1	0.448083	4	0.872486	3.7003	2	0.127514	7.95078
	47	1	1	0.366589	4	0.989258	4.30269	2	0.0107421	13.7525
	48	1	1	0.49998	4	0.913652	3.35682	2	0.0863485	8.47919
	49	1	1	0.617285	4	0.921061	2.65401	2	0.0789385	7.97198
	50	1	1	0.616185	4	0.92409	2.66027	2	0.0759097	8.06305
	51	1	1	0.377885	4	0.999968	4.21348	2	3.24549e-05	25.289
	52	1	1	0.236751	4	0.999975	5.53406	2	2.5333e-05	27.1051
	53	1	1	0.449997	4	0.999949	3.68716	2	5.05256e-05	23.8774
	54	1	1	0.3508	4	0.999966	4.43106	2	3.39617e-05	25.4158
	55	1	1	0.168553	4	0.999993	6.44089	2	7.11219e-06	30.5525
	56	1	2**	0.432589	4	0.921575	3.80817	1	0.078425	8.3318
	57	1	2**	0.447559	4	0.936435	3.7039	1	0.0635646	8.6797
	58	1	2**	0.18263	4	0.967572	6.22981	1	0.0324278	12.6171
	59	1	2**	0.196985	4	0.840457	6.02911	1	0.159543	8.94813
	60	1	2**	0.114493	4	0.948228	7.43759	1	0.0517723	12.8488
	61	1	1	0.276015	4	0.982037	5.11182	2	0.0179634	13.5187
	62	1	1	0.86216	4	0.902964	1.29538	2	0.0970364	6.16082
	63	1	1	0.54345	4	0.930857	3.08654	2	0.069143	8.69064
	64	1	1	0.520392	4	0.944161	3.22817	2	0.0558392	9.28806
	65	1	1	0.619957	4	0.903386	2.63885	2	0.0966138	7.51396
	66	1	1	0.504292	4	0.970562	3.32938	2	0.0294382	10.7248
	67	1	1	0.739992	4	0.96803	1.97698	2	0.0319703	9.20214
	68	1	1	0.488287	4	0.977235	3.43204	2	0.0227648	11.3553
	69	1	1	0.977029	4	0.974287	0.462698	2	0.025713	8.13636
	70	1	1	0.494351	4	0.970004	3.39288	2	0.0299957	10.7496
	71	1	1	0.933346	4	0.916107	0.837538	2	0.0838934	6.02296
	72	1	1	0.999383	4	0.982736	0.0710898	2	0.0172643	8.55874
	73	1	1	0.95629	4	0.956908	0.658979	2	0.0430921	7.26396
	74	1	1	0.997503	4	0.960184	0.144779	2	0.0398157	6.91476
	75	1	1	0.991442	4	0.955587	0.27381	2	0.0444134	6.81563
	76	1	1	0.48299	4	0.888137	3.4665	2	0.111863	8.01445
	77	1	1	0.785023	4	0.69057	1.73131	2	0.30943	3.74112
	78	1	1	0.596273	4	0.575137	2.77433	2	0.424863	3.78426
	79	1	1	0.726456	4	0.797967	2.05058	2	0.202033	5.2021
	80	1	1	0.564665	4	0.728979	2.95927	2	0.271021	5.34241
	81	1	1	0.36167	4	0.994608	4.3422	2	0.0053924	15.1812
	82	1	1	0.773498	4	0.995943	1.79445	2	0.00405654	13.2054
	83	1	1	0.717519	4	0.991076	2.0992	2	0.00892429	11.9235
	84	1	1	0.518633	4	0.998061	3.23913	2	0.00193852	16.1312
	85	1	1	0.447512	4	0.995832	3.70422	2	0.00416838	15.0606
	86	1	1	0.347248	4	0.999952	4.46057	2	4.84112e-05	24.7363
	87	1	1	0.38905	4	0.999552	4.12731	2	0.000448301	19.9508
	88	1	1	0.107136	4	0.999871	7.60575	2	0.000128519	25.9286
	89	1	1	0.172206	4	0.999488	6.38464	2	0.000511763	21.9432
	90	1	1	0.821973	4	0.972331	1.5263	2	0.0276689	9.04932
	91	1	1	0.566347	4	0.999478	2.94929	2	0.00052154	18.4699
	92	1	1	0.531871	4	0.999488	3.1572	2	0.000512381	18.7133
	93	1	1	0.613211	4	0.999288	2.6772	2	0.000711936	17.5751
	94	1	1	0.424005	4	0.999438	3.86914	2	0.000561745	19.2412
	95	1	1	0.523606	4	0.999365	3.20821	2	0.000634677	18.336
	96	1	1	0.286301	4	0.999931	5.00973	2	6.92216e-05	24.5702
	97	1	1	0.598116	4	0.999738	2.76369	2	0.000262491	19.658
	98	1	1	0.332821	4	0.999766	4.58298	2	0.000234188	21.7055
	99	1	1	0.312789	4	0.999375	4.76029	2	0.00062545	19.9174
	100	1	1	0.350702	4	0.99991	4.43187	2	9.02956e-05	23.4608
	101	1	1	0.951392	4	0.963113	0.699488	2	0.0368866	7.62838
	102	1	1	0.532631	4	0.999821	3.15254	2	0.000178678	20.8163
	103	1	1	0.961819	4	0.961172	0.611133	2	0.038828	7.43341
	104	1	1	0.984976	4	0.952211	0.368476	2	0.0477886	6.75673
	105	1	1	0.545959	4	0.999851	3.07134	2	0.000149109	21.097
	106	1	1	0.0923821	4	0.999495	7.97814	2	0.000504766	23.5642
	107	1	1	0.74231	4	0.998767	1.96438	2	0.0012326	15.7634
	108	1	1	0.234457	4	0.999689	5.56057	2	0.000311313	22.1136
	109	1	1	0.504569	4	0.998521	3.32761	2	0.00147918	16.7614
	110	1	1	0.722092	4	0.79373	2.07432	2	0.20627	5.17368
	111	1	1	0.986879	4	0.994331	0.342907	2	0.00566935	11.0811
	112	1	1	0.656609	4	0.999658	2.43335	2	0.000342233	18.7969
	113	1	1	0.361156	4	0.999964	4.34636	2	3.61505e-05	25.2062
	114	1	1	0.98318	4	0.99781	0.391333	2	0.00219022	13.0387
	115	1	1	0.37652	4	0.999918	4.22415	2	8.18502e-05	23.4495
	116	1	2**	0.404505	4	0.964248	4.01111	1	0.0357522	10.1963
	117	1	1	0.362353	4	0.999461	4.33669	2	0.000539095	19.7911
	118	1	1	0.616089	4	0.998462	2.66081	2	0.00153813	16.0164
	119	1	1	0.764463	4	0.996391	1.84378	2	0.00360885	13.4895
	120	1	1	0.498209	4	0.99925	3.36814	2	0.000750477	18.1605
	121	1	1	0.878618	4	0.996893	1.19684	2	0.00310653	13.1434
	122	1	1	0.753321	4	0.997745	1.90449	2	0.00225516	14.4933
	123	1	1	0.937692	4	0.992855	0.805631	2	0.00714534	11.0781
	124	1	1	0.79214	4	0.996453	1.69217	2	0.00354733	13.3724
	125	1	1	0.97815	4	0.993355	0.45036	2	0.00664466	10.8692
	126	2	2	0.409192	4	0.95874	3.97653	1	0.0412598	9.86374
	127	2	2	0.131428	4	0.855223	7.08569	1	0.144777	10.2338
	128	2	2	0.345059	4	0.961477	4.47888	1	0.0385232	10.509
	129	2	2	0.346709	4	0.981093	4.46507	1	0.0189065	11.9591
	130	2	2	0.240155	4	0.909787	5.49517	1	0.0902133	9.71299
	131	2	2	0.216956	4	0.907514	5.77049	1	0.092486	9.93355
	132	2	2	0.432265	4	0.971015	3.81046	1	0.0289848	10.4294
	133	2	2	0.46472	4	0.986398	3.58736	1	0.0136022	11.7508
	134	2	2	0.406024	4	0.97852	3.99987	1	0.0214803	11.2334
	135	2	2	0.314797	4	0.971602	4.7421	1	0.0283984	11.4031
	136	2	2	0.266071	4	0.999712	5.21363	1	0.000288308	21.1118
	137	2	2	0.219468	4	0.996014	5.73947	1	0.0039861	16.3771
	138	2	2	0.400058	4	0.999607	4.04419	1	0.000393103	19.322
	139	2	2	0.207843	4	0.955401	5.88577	1	0.0445986	11.6104
	140	2	2	0.257871	4	0.997953	5.30006	1	0.00204656	17.2749
	141	2	2	0.440535	4	0.999523	3.75251	1	0.000477145	18.6427
	142	2	2	0.763758	4	0.999251	1.84763	1	0.000749485	15.8341
	143	2	2	0.650223	4	0.99925	2.46885	1	0.000750104	16.4537
	144	2	2	0.224191	4	0.98655	5.68197	1	0.0134504	13.8681
	145	2	2	0.207911	4	0.997607	5.88489	1	0.00239337	17.546
	146	2	2	0.378889	4	0.849991	4.20565	1	0.150009	7.27046
	147	2	2	0.00535726	4	0.644154	14.7036	1	0.355846	15.4862
	148	2	2	0.664984	4	0.829465	2.38696	1	0.170535	5.1464
	149	2	2	0.725692	4	0.994744	2.05473	1	0.00525608	12.1367
	150	2	2	0.0147765	4	0.88305	12.374	1	0.11695	16.013
	151	2	2	0.0100026	4	0.868333	13.2761	1	0.131667	16.6445
	152	2	1**	0.522415	4	0.999336	3.2156	2	0.000664144	18.2525
	153	2	1**	0.70732	4	0.897702	2.15476	2	0.102298	6.90291
	154	2	2	0.413302	4	0.658663	3.94645	1	0.341337	4.85689
	155	2	2	0.00711581	4	0.748655	14.0568	1	0.251345	15.8355
	156	2	2	0.196282	4	0.998011	6.03863	1	0.00198891	18.0707
	157	2	2	0.0369016	4	0.994205	10.2186	1	0.00579469	20.1044
	158	2	2	0.060114	4	0.998864	9.03973	1	0.00113634	22.1931
	159	2	2	0.0590218	4	0.995844	9.0845	1	0.0041562	19.6382
	160	2	2	0.205297	4	0.999009	5.91877	1	0.000991375	19.3454
	161	2	2	0.124408	4	0.997219	7.22618	1	0.00278088	18.5863
	162	2	2	0.13953	4	0.985319	6.93193	1	0.0146811	14.9405
	163	2	2	0.776428	4	0.969392	1.77842	1	0.0306076	8.28502
	164	2	2	0.57322	4	0.967446	2.90869	1	0.0325536	9.28799
	165	2	2	0.437843	4	0.968347	3.77128	1	0.0316529	10.2086
	166	2	2	0.553691	4	0.949064	3.02476	1	0.0509363	8.47031
	167	2	2	0.581613	4	0.839486	2.85946	1	0.160514	5.76402
	168	2	2	0.423079	4	0.971468	3.87578	1	0.0285322	10.5271
	169	2	2	0.0590926	4	0.986374	9.08157	1	0.0136259	17.2414
	170	2	2	0.218892	4	0.999237	5.74655	1	0.000763209	19.6967
	171	2	2	0.226323	4	0.999578	5.65636	1	0.000421566	20.7943
	172	2	2	0.589584	4	0.99675	2.81304	1	0.00324961	13.8607
	173	2	2	0.453805	4	0.999292	3.66113	1	0.000707607	17.7627
	174	2	2	0.280896	4	0.999881	5.06299	1	0.000118788	22.7348
	175	2	2	0.348793	4	0.998991	4.44771	1	0.0010089	17.8392
	176	2	2	0.203947	4	0.999584	5.93642	1	0.00041562	21.1028
	177	2	2	0.467135	4	0.998169	3.5712	1	0.00183055	15.7696
	178	2	2	0.164949	4	0.999509	6.49748	1	0.00049145	21.3285
	179	2	2	0.250939	4	0.996549	5.37499	1	0.00345055	16.3023
	181	2	2	0.591746	4	0.997709	2.8005	1	0.00229056	14.5496
	182	2	2	0.402786	4	0.998577	4.02387	1	0.00142325	16.7264
	183	2	2	0.567849	4	0.999575	2.9404	1	0.000425467	18.0599
	184	2	2	0.471949	4	0.999786	3.53916	1	0.000214142	20.0322
	185	2	2	0.12178	4	0.999779	7.28066	1	0.000220981	23.7108
	186	2	2	0.665118	4	0.999558	2.38623	1	0.000442332	17.428
	187	2	2	0.389432	4	0.999677	4.1244	1	0.000323224	19.7938
	188	2	2	0.260602	4	0.999303	5.27102	1	0.000697248	19.4021
	189	2	2	0.243992	4	0.99988	5.45188	1	0.000120058	23.1025
	190	2	2	0.33521	4	0.994447	4.56242	1	0.00555259	14.534
	191	2	2	0.781844	4	0.994802	1.74875	1	0.00519784	11.8531
	192	2	2	0.652333	4	0.999396	2.4571	1	0.000604226	16.8748
	193	2	2	0.579153	4	0.997886	2.87385	1	0.00211424	14.7835
	194	2	2	0.221146	4	0.998994	5.71892	1	0.00100609	19.116
	195	2	2	0.468937	4	0.996291	3.55918	1	0.00370937	14.3413
	196	2	2	0.460969	4	0.995563	3.61258	1	0.00443721	14.0349
	197	2	2	0.342281	4	0.997708	4.50225	1	0.00229227	16.2498
	198	2	2	0.427816	4	0.998763	3.84197	1	0.0012372	16.8251
	199	2	2	0.310789	4	0.998785	4.7785	1	0.0012155	17.797
	200	2	2	0.632318	4	0.999014	2.56903	1	0.000986302	16.0059
	201	2	2	0.312799	4	0.996437	4.7602	1	0.0035628	15.6232
	202	2	2	0.461551	4	0.997577	3.60865	1	0.00242297	15.2451
	203	2	2	0.386039	4	0.998217	4.15036	1	0.00178276	16.4017
	204	2	2	0.80229	4	0.996333	1.6361	1	0.00366668	12.4414
	205	2	2	0.306595	4	0.999631	4.817	1	0.000369168	20.2205
	206	2	2	0.636501	4	0.998101	2.54554	1	0.00189919	14.6701
	207	2	2	0.299895	4	0.995729	4.87942	1	0.00427124	15.3783
	208	2	2	0.266486	4	0.998457	5.20932	1	0.0015433	17.7496
	209	2	2	0.351541	4	0.999037	4.42494	1	0.000962569	17.9106
	210	2	2	0.561114	4	0.978959	2.98038	1	0.0210414	10.2561
	211	2	2	0.527141	4	0.964258	3.18633	1	0.0357422	9.37214
	212	2	2	0.539526	4	0.973853	3.11038	1	0.0261471	9.94118
	213	2	2	0.45515	4	0.945389	3.65197	1	0.0546115	8.95043
	214	2	2	0.686478	4	0.979361	2.26868	1	0.0206387	9.58389
	215	2	2	0.686865	4	0.99167	2.26655	1	0.00832992	11.4214
	216	2	2	0.588173	4	0.977167	2.82123	1	0.0228332	9.92987
	217	2	2	0.719993	4	0.994526	2.08574	1	0.00547395	12.086
	218	2	2	0.743593	4	0.995202	1.95741	1	0.00479805	12.2226
	219	2	2	0.72351	4	0.991947	2.06661	1	0.00805332	11.2895
	220	2	2	0.849913	4	0.998488	1.36698	1	0.00151216	13.9481
	221	2	2	0.583101	4	0.999602	2.85077	1	0.000398263	18.1025
	222	2	2	0.217887	4	0.993255	5.75896	1	0.00674479	15.3391
	223	2	2	0.335284	4	0.999655	4.56179	1	0.000344616	20.103
	224	2	2	0.794295	4	0.9848	1.68029	1	0.0151995	9.61839
	225	2	2	0.903307	4	0.925982	1.04235	1	0.0740183	5.69119
	226	2	2	0.592734	4	0.998752	2.79478	1	0.00124805	15.7604
	227	2	2	0.545092	4	0.982768	3.07658	1	0.0172324	10.7595
	228	2	2	0.317704	4	0.999004	4.71594	1	0.000995904	18.1334
	229	2	2	0.98466	4	0.991772	0.372572	1	0.00822841	9.55212
	230	2	2	0.249334	4	0.684178	5.39258	1	0.315822	6.53441
	231	2	2	0.00783777	4	0.868841	13.8359	1	0.131159	17.2131
	232	2	2	0.00633779	4	0.780372	14.3211	1	0.219628	16.4525
	233	2	1**	0.115059	4	0.83099	7.42508	2	0.16901	11.0146
	234	2	1**	0.696918	4	0.99605	2.21153	2	0.00395002	13.6759
	235	2	1**	0.52783	4	0.96759	3.18208	2	0.03241	10.379
	236	2	2	0.630197	4	0.942395	2.58097	1	0.0576054	7.76634
	237	2	1**	0.725953	4	0.952969	2.05331	2	0.0470312	8.47511
	238	2	2	0.103081	4	0.740636	7.70308	1	0.259364	9.39738
	239	2	2	0.0130652	4	0.823258	12.6595	1	0.176742	15.3324
	240	2	2	0.874634	4	0.984707	1.22097	1	0.0152934	9.14656
	241	2	2	0.893232	4	0.992589	1.10655	1	0.00741131	10.4969
	242	2	2	0.69141	4	0.970754	2.24166	1	0.0292464	8.84204
	243	2	2	0.683568	4	0.992189	2.28464	1	0.00781085	11.5692
	244	2	2	0.946048	4	0.974946	0.742018	1	0.0250536	7.6605
	245	2	2	0.789558	4	0.993987	1.70638	1	0.00601277	11.5178
	246	2	2	0.996133	4	0.982596	0.181249	1	0.0174035	7.84405
	247	2	2	0.679489	4	0.994328	2.30703	1	0.00567159	12.236
	248	2	2	0.906682	4	0.995341	1.02043	1	0.00465879	11.3448
	249	2	2	0.92312	4	0.960437	0.910009	1	0.0395629	6.88475
	250	2	2	0.60328	4	0.996901	2.73399	1	0.00309932	13.8767
	251	2	2	0.868485	4	0.998967	1.25785	1	0.00103278	14.6025
	252	2	2	0.528786	4	0.985881	3.17619	1	0.0141194	11.2639
	253	2	2	0.46527	4	0.999948	3.58367	1	5.16512e-05	22.9213
	254	2	2	0.924839	4	0.998171	0.89806	1	0.00182906	13.0981
	255	2	2	0.779248	4	0.97732	1.76298	1	0.0226799	8.8854
	256	2	2	0.614092	4	0.999798	2.67218	1	0.000202282	19.2792
	257	2	2	0.811851	4	0.989256	1.58296	1	0.0107444	10.2239
	258	2	2	0.778429	4	0.999208	1.76747	1	0.000792346	15.6427
	259	2	2	0.480789	4	0.999738	3.48089	1	0.000261944	19.5709
	260	2	2	0.484191	4	0.998135	3.45867	1	0.00186512	15.6196
	261	2	2	0.773908	4	0.993478	1.79221	1	0.00652196	11.44
	262	2	2	0.376014	4	0.953658	4.22811	1	0.0463424	9.87236
	263	2	2	0.135946	4	0.968124	6.99891	1	0.0318757	13.4217
	264	2	2	0.875076	4	0.995661	1.21831	1	0.00433913	11.6855
	265	2	2	0.431899	4	0.941205	3.81304	1	0.0587953	8.95499
	266	2	2	0.592658	4	0.995865	2.79522	1	0.00413485	13.3593
	267	2	2	0.720115	4	0.939766	2.08508	1	0.0602337	7.17563
	268	2	2	0.961009	4	0.94206	0.618293	1	0.0579401	5.79136
	269	2	2	0.885886	4	0.96477	1.15231	1	0.0352302	7.36803
	270	2	2	0.976558	4	0.964493	0.467807	1	0.0355066	6.66733
	271	2	2	0.825753	4	0.851352	1.50501	1	0.148648	4.59125
	272	2	2	0.696062	4	0.996418	2.21622	1	0.00358228	13.0683
	273	2	2	0.453138	4	0.797303	3.66567	1	0.202697	6.00047
	274	2	2	0.979273	4	0.992382	0.437729	1	0.00761789	9.7727
	275	2	2	0.842094	4	0.997116	1.41207	1	0.00288375	12.6994
	276	2	2	0.822312	4	0.995412	1.5244	1	0.00458835	11.8794
	277	2	2	0.863684	4	0.829283	1.28637	1	0.170717	4.04322
	278	2	2	0.34511	4	0.999416	4.47845	1	0.000584011	18.9642
	279	2	2	0.657162	4	0.764469	2.43028	1	0.235531	4.38071
For the original data, squared Mahalanobis distance is based on canonical functions. For the cross-validated data, squared Mahalanobis distance is based on observations.
**. Misclassified case
b. Cross validation is done only for those cases in the analysis. In cross validation, each case is classified by the functions derived from all cases other than that case.
Separate-Groups Graphs
Classification Resultsa,c
Origin3			Predicted Group Membership		Total
			"Korea"	"China"
Original	Count	"Korea"	113	12	125
		"China"	6	147	153
	%	"Korea"	90.4	9.6	100
		"China"	3.92157	96.0784	100
Cross-validatedb	Count	"Korea"	113	12	125
		"China"	6	147	153
	%	"Korea"	90.4	9.6	100
		"China"	3.92157	96.0784	100
a. 93.5% of original grouped cases correctly classified.
b. Cross validation is done only for those cases in the analysis. In cross validation, each case is classified by the functions derived from all cases other than that case.
c. 93.5% of cross-validated grouped cases correctly classified.
SAVE OUTFILE='L:\2020_0_표고원산지_SIR_Nature Food\표고_BULK\SPSS\생표고_BULK_봉지_English_중국으로 가정.sav'
/COMPRESSED.
ROC Dis1_3 BY Origin3 (1)
/PLOT=CURVE(REFERENCE)
/PRINT=SE COORDINATES
/CRITERIA=CUTOFF(INCLUDE) TESTPOS(LARGE) DISTRIBUTION(FREE) CI(95)
/MISSING=EXCLUDE.
ROC Curve
Notes
Output Created		07-AUG-2020 15:25:22
Comments
Input	Data	L:\2020_0_표고원산지_SIR_Nature Food\표고_BULK\SPSS\생표고_BULK_봉지_English_중국으로 가정.sav
	Active Dataset	데이터세트3
	Filter	<none>
	Weight	<none>
	Split File	<none>
	N of Rows in Working Data File	279
Missing Value Handling	Definition of Missing	User-defined missing values are treated as missing.
	Cases Used	Statistics are based on all cases with valid data for all variables in the analysis.
Syntax		ROC Dis1_3 BY Origin3 (1) /PLOT=CURVE(REFERENCE) /PRINT=SE COORDINATES /CRITERIA=CUTOFF(INCLUDE) TESTPOS(LARGE) DISTRIBUTION(FREE) CI(95) /MISSING=EXCLUDE.
Resources	Processor Time	00:00:00.34
	Elapsed Time	00:00:00.34
[데이터세트3] L:\2020_0_표고원산지_SIR_Nature Food\표고_BULK\SPSS\생표고_BULK_봉지_English_중국으로 가정.sav
Case Processing Summary
Origin3	Valid N (listwise)
Positivea	125
Negative	153
Missing	1
Larger values of the test result variable(s) indicate stronger evidence for a positive actual state.
a. The positive actual state is "Korea".
Area Under the Curve
Test Result Variable(s):	Discriminant Scores from Function 1 for Analysis 1
Area	Std. Errora	Asymptotic Sig.b	Asymptotic 95% Confidence Interval
			Lower Bound	Upper Bound
0.97166	0.00871258	1.07582e-41	0.954584	0.988736
a. Under the nonparametric assumption
b. Null hypothesis: true area = 0.5
Coordinates of the Curve
Test Result Variable(s):	Discriminant Scores from Function 1 for Analysis 1
Positive if Greater Than or Equal Toa	Sensitivity	1 - Specificity
-4.05844	1	1
-2.92082	1	0.993464
-2.78091	1	0.986928
-2.6974	1	0.980392
-2.60587	1	0.973856
-2.58623	1	0.96732
-2.55339	1	0.960784
-2.5125	1	0.954248
-2.47755	1	0.947712
-2.44912	1	0.941176
-2.42686	1	0.934641
-2.40582	1	0.928105
-2.39501	1	0.921569
-2.38448	1	0.915033
-2.37358	1	0.908497
-2.37148	1	0.901961
-2.36551	1	0.895425
-2.34668	1	0.888889
-2.32664	1	0.882353
-2.29315	1	0.875817
-2.26186	1	0.869281
-2.23254	1	0.862745
-2.20599	1	0.856209
-2.19566	1	0.849673
-2.1866	1	0.843137
-2.182	1	0.836601
-2.17326	1	0.830065
-2.13582	1	0.823529
-2.09944	1	0.816993
-2.09423	1	0.810458
-2.09208	1	0.803922
-2.08973	1	0.797386
-2.08768	1	0.79085
-2.08445	1	0.784314
-2.06417	1	0.777778
-2.03669	1	0.771242
-2.02364	1	0.764706
-2.01955	1	0.75817
-1.99653	1	0.751634
-1.96488	1	0.745098
-1.95158	1	0.738562
-1.9245	1	0.732026
-1.8964	1	0.72549
-1.89185	1	0.718954
-1.88876	1	0.712418
-1.8827	1	0.705882
-1.87249	1	0.699346
-1.86059	1	0.69281
-1.85002	1	0.686275
-1.83126	1	0.679739
-1.818	1	0.673203
-1.81126	1	0.666667
-1.80218	1	0.660131
-1.77807	1	0.653595
-1.74852	1	0.647059
-1.729	1	0.640523
-1.70974	1	0.633987
-1.69319	1	0.627451
-1.67889	1	0.620915
-1.67117	1	0.614379
-1.66483	1	0.607843
-1.65974	1	0.601307
-1.64812	1	0.594771
-1.63246	1	0.588235
-1.62474	1	0.581699
-1.61783	1	0.575163
-1.60885	1	0.568627
-1.60177	1	0.562092
-1.59264	1	0.555556
-1.58286	1	0.54902
-1.57569	1	0.542484
-1.5579	1	0.535948
-1.54276	1	0.529412
-1.53437	1	0.522876
-1.52712	1	0.51634
-1.52387	1	0.509804
-1.51862	1	0.503268
-1.50589	1	0.496732
-1.48212	1	0.490196
-1.46643	1	0.48366
-1.44438	1	0.477124
-1.41923	1	0.470588
-1.41155	1	0.464052
-1.40381	1	0.457516
-1.39316	1	0.45098
-1.38771	1	0.444444
-1.34406	1	0.437908
-1.27005	1	0.431373
-1.23742	1	0.424837
-1.23073	1	0.418301
-1.21936	1	0.411765
-1.21096	1	0.405229
-1.1965	1	0.398693
-1.18194	1	0.392157
-1.16267	1	0.385621
-1.13918	1	0.379085
-1.12557	1	0.372549
-1.09968	1	0.366013
-1.07932	1	0.359477
-1.07524	1	0.352941
-1.06109	1	0.346405
-1.04828	1	0.339869
-1.02895	1	0.333333
-1.00688	1	0.326797
-0.9923	1	0.320261
-0.978709	1	0.313725
-0.973853	1	0.30719
-0.97105	0.992	0.30719
-0.966491	0.992	0.300654
-0.955925	0.992	0.294118
-0.947259	0.992	0.287582
-0.942682	0.992	0.281046
-0.934122	0.992	0.27451
-0.925591	0.992	0.267974
-0.91	0.984	0.267974
-0.895183	0.984	0.261438
-0.891146	0.984	0.254902
-0.882048	0.984	0.248366
-0.864032	0.984	0.24183
-0.851197	0.984	0.235294
-0.840276	0.984	0.228758
-0.82061	0.984	0.222222
-0.809462	0.984	0.215686
-0.805217	0.976	0.215686
-0.787347	0.968	0.215686
-0.761648	0.968	0.20915
-0.738972	0.968	0.202614
-0.726299	0.968	0.196078
-0.720913	0.968	0.189542
-0.712793	0.968	0.183007
-0.686857	0.968	0.176471
-0.654909	0.96	0.176471
-0.637719	0.952	0.176471
-0.623916	0.952	0.169935
-0.598703	0.944	0.169935
-0.575899	0.944	0.163399
-0.559011	0.944	0.156863
-0.532465	0.936	0.156863
-0.515717	0.936	0.150327
-0.498264	0.928	0.150327
-0.481898	0.928	0.143791
-0.445429	0.928	0.137255
-0.396212	0.928	0.130719
-0.375452	0.928	0.124183
-0.366813	0.928	0.117647
-0.355443	0.928	0.111111
-0.333289	0.928	0.104575
-0.316262	0.928	0.0980392
-0.299365	0.928	0.0915033
-0.279543	0.928	0.0849673
-0.270707	0.92	0.0849673
-0.262231	0.912	0.0849673
-0.241843	0.912	0.0784314
-0.205746	0.912	0.0718954
-0.179372	0.912	0.0653595
-0.122768	0.912	0.0588235
-0.0694165	0.912	0.0522876
-0.0437579	0.912	0.0457516
0.087845	0.912	0.0392157
0.263105	0.904	0.0392157
0.332661	0.896	0.0392157
0.362786	0.888	0.0392157
0.425832	0.88	0.0392157
0.476207	0.872	0.0392157
0.500609	0.864	0.0392157
0.536128	0.856	0.0392157
0.617053	0.848	0.0392157
0.674368	0.848	0.0326797
0.682024	0.84	0.0326797
0.712711	0.832	0.0326797
0.765772	0.824	0.0326797
0.799907	0.816	0.0326797
0.827859	0.808	0.0326797
0.849628	0.8	0.0326797
0.865362	0.792	0.0326797
0.891666	0.784	0.0326797
0.915846	0.784	0.0261438
0.939885	0.776	0.0261438
0.960837	0.768	0.0261438
0.974324	0.76	0.0261438
0.980005	0.752	0.0261438
0.982589	0.744	0.0261438
1.00265	0.736	0.0261438
1.02249	0.728	0.0261438
1.03802	0.72	0.0261438
1.05974	0.712	0.0261438
1.08456	0.704	0.0261438
1.10235	0.696	0.0261438
1.10685	0.688	0.0261438
1.12516	0.68	0.0261438
1.1524	0.672	0.0261438
1.1663	0.664	0.0261438
1.17291	0.664	0.0196078
1.18408	0.656	0.0196078
1.19192	0.648	0.0196078
1.20816	0.64	0.0196078
1.23439	0.632	0.0196078
1.25319	0.624	0.0196078
1.26695	0.616	0.0196078
1.27977	0.616	0.0130719
1.29025	0.608	0.0130719
1.30468	0.6	0.0130719
1.34099	0.592	0.0130719
1.38169	0.584	0.0130719
1.39828	0.576	0.0130719
1.40884	0.568	0.0130719
1.42706	0.56	0.0130719
1.46356	0.552	0.0130719
1.52516	0.544	0.0130719
1.56702	0.536	0.0130719
1.57367	0.528	0.0130719
1.58251	0.52	0.0130719
1.62483	0.512	0.0130719
1.70147	0.504	0.0130719
1.76952	0.496	0.0130719
1.79807	0.488	0.0130719
1.83327	0.48	0.0130719
1.86927	0.472	0.0130719
1.88499	0.464	0.0130719
1.91905	0.456	0.0130719
1.94561	0.456	0.00653595
1.95186	0.448	0.00653595
1.9589	0.44	0.00653595
1.96839	0.432	0.00653595
1.97371	0.424	0.00653595
1.98382	0.416	0.00653595
2.00395	0.408	0.00653595
2.01701	0.4	0.00653595
2.02816	0.392	0.00653595
2.04712	0.384	0.00653595
2.06038	0.376	0.00653595
2.08126	0.368	0.00653595
2.10073	0.36	0.00653595
2.10551	0.352	0.00653595
2.1247	0.344	0.00653595
2.14655	0.336	0.00653595
2.15263	0.328	0.00653595
2.18903	0.32	0.00653595
2.22601	0.312	0.00653595
2.24302	0.304	0.00653595
2.26332	0.296	0.00653595
2.28026	0.288	0.00653595
2.2957	0.28	0.00653595
2.304	0.272	0.00653595
2.32701	0.264	0.00653595
2.34593	0.256	0.00653595
2.36629	0.248	0.00653595
2.39188	0.24	0.00653595
2.42846	0.232	0.00653595
2.46109	0.224	0.00653595
2.54232	0.224	0
2.63003	0.216	0
2.65758	0.208	0
2.67776	0.2	0
2.69737	0.192	0
2.72183	0.184	0
2.73455	0.176	0
2.74174	0.168	0
2.74388	0.16	0
2.74573	0.152	0
2.76754	0.144	0
2.83422	0.136	0
2.89234	0.128	0
2.93546	0.12	0
2.98263	0.112	0
3.04501	0.104	0
3.12033	0.096	0
3.16772	0.088	0
3.2472	0.08	0
3.32515	0.072	0
3.36716	0.064	0
3.44631	0.056	0
3.50511	0.048	0
3.55792	0.04	0
3.61523	0.032	0
3.63294	0.024	0
3.67765	0.016	0
3.91541	0.008	0
5.11627	0	0
a. The smallest cutoff value is the minimum observed test value minus 1, and the largest cutoff value is the maximum observed test value plus 1. All the other cutoff values are the averages of two consecutive ordered observed test values.

## Sheet: Table 6
Supplementary Table 6: Cutting Score Calculation by ROC curve (for Figure 4)
Coordinates of the Curve					Summary Table (assumed as China origin)
Test Result Variable(s):	Discriminant Scores from Function 1 for Analysis 1				Cutting score by ROC curve	-0.270707
Positive if Greater Than or Equal Toa	Sensitivity	1 - Specificity	Specificity		Sensitivity	0.92
-4.05844	1	1	0		Specificity	0.915033
-2.92082	1	0.993464	0.00653595		AUC	0.972
-2.78091	1	0.986928	0.0130719
-2.6974	1	0.980392	0.0196078
-2.60587	1	0.973856	0.0261438
-2.58623	1	0.96732	0.0326797
-2.55339	1	0.960784	0.0392157
-2.5125	1	0.954248	0.0457516
-2.47755	1	0.947712	0.0522876
-2.44912	1	0.941176	0.0588235
-2.42686	1	0.934641	0.0653595
-2.40582	1	0.928105	0.0718954
-2.39501	1	0.921569	0.0784314
-2.38448	1	0.915033	0.0849673
-2.37358	1	0.908497	0.0915033
-2.37148	1	0.901961	0.0980392
-2.36551	1	0.895425	0.104575
-2.34668	1	0.888889	0.111111
-2.32664	1	0.882353	0.117647
-2.29315	1	0.875817	0.124183
-2.26186	1	0.869281	0.130719
-2.23254	1	0.862745	0.137255
-2.20599	1	0.856209	0.143791
-2.19566	1	0.849673	0.150327
-2.1866	1	0.843137	0.156863
-2.182	1	0.836601	0.163399
-2.17326	1	0.830065	0.169935
-2.13582	1	0.823529	0.176471
-2.09944	1	0.816993	0.183007
-2.09423	1	0.810458	0.189542
-2.09208	1	0.803922	0.196078
-2.08973	1	0.797386	0.202614
-2.08768	1	0.79085	0.20915
-2.08445	1	0.784314	0.215686
-2.06417	1	0.777778	0.222222
-2.03669	1	0.771242	0.228758
-2.02364	1	0.764706	0.235294
-2.01955	1	0.75817	0.24183
-1.99653	1	0.751634	0.248366
-1.96488	1	0.745098	0.254902
-1.95158	1	0.738562	0.261438
-1.9245	1	0.732026	0.267974
-1.8964	1	0.72549	0.27451
-1.89185	1	0.718954	0.281046
-1.88876	1	0.712418	0.287582
-1.8827	1	0.705882	0.294118
-1.87249	1	0.699346	0.300654
-1.86059	1	0.69281	0.30719
-1.85002	1	0.686275	0.313725
-1.83126	1	0.679739	0.320261
-1.818	1	0.673203	0.326797
-1.81126	1	0.666667	0.333333
-1.80218	1	0.660131	0.339869
-1.77807	1	0.653595	0.346405
-1.74852	1	0.647059	0.352941
-1.729	1	0.640523	0.359477
-1.70974	1	0.633987	0.366013
-1.69319	1	0.627451	0.372549
-1.67889	1	0.620915	0.379085
-1.67117	1	0.614379	0.385621
-1.66483	1	0.607843	0.392157
-1.65974	1	0.601307	0.398693
-1.64812	1	0.594771	0.405229
-1.63246	1	0.588235	0.411765
-1.62474	1	0.581699	0.418301
-1.61783	1	0.575163	0.424837
-1.60885	1	0.568627	0.431373
-1.60177	1	0.562092	0.437908
-1.59264	1	0.555556	0.444444
-1.58286	1	0.54902	0.45098
-1.57569	1	0.542484	0.457516
-1.5579	1	0.535948	0.464052
-1.54276	1	0.529412	0.470588
-1.53437	1	0.522876	0.477124
-1.52712	1	0.51634	0.48366
-1.52387	1	0.509804	0.490196
-1.51862	1	0.503268	0.496732
-1.50589	1	0.496732	0.503268
-1.48212	1	0.490196	0.509804
-1.46643	1	0.48366	0.51634
-1.44438	1	0.477124	0.522876
-1.41923	1	0.470588	0.529412
-1.41155	1	0.464052	0.535948
-1.40381	1	0.457516	0.542484
-1.39316	1	0.45098	0.54902
-1.38771	1	0.444444	0.555556
-1.34406	1	0.437908	0.562092
-1.27005	1	0.431373	0.568627
-1.23742	1	0.424837	0.575163
-1.23073	1	0.418301	0.581699
-1.21936	1	0.411765	0.588235
-1.21096	1	0.405229	0.594771
-1.1965	1	0.398693	0.601307
-1.18194	1	0.392157	0.607843
-1.16267	1	0.385621	0.614379
-1.13918	1	0.379085	0.620915
-1.12557	1	0.372549	0.627451
-1.09968	1	0.366013	0.633987
-1.07932	1	0.359477	0.640523
-1.07524	1	0.352941	0.647059
-1.06109	1	0.346405	0.653595
-1.04828	1	0.339869	0.660131
-1.02895	1	0.333333	0.666667
-1.00688	1	0.326797	0.673203
-0.9923	1	0.320261	0.679739
-0.978709	1	0.313725	0.686275
-0.973853	1	0.30719	0.69281
-0.97105	0.992	0.30719	0.69281
-0.966491	0.992	0.300654	0.699346
-0.955925	0.992	0.294118	0.705882
-0.947259	0.992	0.287582	0.712418
-0.942682	0.992	0.281046	0.718954
-0.934122	0.992	0.27451	0.72549
-0.925591	0.992	0.267974	0.732026
-0.91	0.984	0.267974	0.732026
-0.895183	0.984	0.261438	0.738562
-0.891146	0.984	0.254902	0.745098
-0.882048	0.984	0.248366	0.751634
-0.864032	0.984	0.24183	0.75817
-0.851197	0.984	0.235294	0.764706
-0.840276	0.984	0.228758	0.771242
-0.82061	0.984	0.222222	0.777778
-0.809462	0.984	0.215686	0.784314
-0.805217	0.976	0.215686	0.784314
-0.787347	0.968	0.215686	0.784314
-0.761648	0.968	0.20915	0.79085
-0.738972	0.968	0.202614	0.797386
-0.726299	0.968	0.196078	0.803922
-0.720913	0.968	0.189542	0.810458
-0.712793	0.968	0.183007	0.816993
-0.686857	0.968	0.176471	0.823529
-0.654909	0.96	0.176471	0.823529
-0.637719	0.952	0.176471	0.823529
-0.623916	0.952	0.169935	0.830065
-0.598703	0.944	0.169935	0.830065
-0.575899	0.944	0.163399	0.836601
-0.559011	0.944	0.156863	0.843137
-0.532465	0.936	0.156863	0.843137
-0.515717	0.936	0.150327	0.849673
-0.498264	0.928	0.150327	0.849673
-0.481898	0.928	0.143791	0.856209
-0.445429	0.928	0.137255	0.862745
-0.396212	0.928	0.130719	0.869281
-0.375452	0.928	0.124183	0.875817
-0.366813	0.928	0.117647	0.882353
-0.355443	0.928	0.111111	0.888889
-0.333289	0.928	0.104575	0.895425
-0.316262	0.928	0.0980392	0.901961
-0.299365	0.928	0.0915033	0.908497
-0.279543	0.928	0.0849673	0.915033
-0.270707	0.92	0.0849673	0.915033
-0.262231	0.912	0.0849673	0.915033
-0.241843	0.912	0.0784314	0.921569
-0.205746	0.912	0.0718954	0.928105
-0.179372	0.912	0.0653595	0.934641
-0.122768	0.912	0.0588235	0.941176
-0.0694165	0.912	0.0522876	0.947712
-0.0437579	0.912	0.0457516	0.954248
0.087845	0.912	0.0392157	0.960784
0.263105	0.904	0.0392157	0.960784
0.332661	0.896	0.0392157	0.960784
0.362786	0.888	0.0392157	0.960784
0.425832	0.88	0.0392157	0.960784
0.476207	0.872	0.0392157	0.960784
0.500609	0.864	0.0392157	0.960784
0.536128	0.856	0.0392157	0.960784
0.617053	0.848	0.0392157	0.960784
0.674368	0.848	0.0326797	0.96732
0.682024	0.84	0.0326797	0.96732
0.712711	0.832	0.0326797	0.96732
0.765772	0.824	0.0326797	0.96732
0.799907	0.816	0.0326797	0.96732
0.827859	0.808	0.0326797	0.96732
0.849628	0.8	0.0326797	0.96732
0.865362	0.792	0.0326797	0.96732
0.891666	0.784	0.0326797	0.96732
0.915846	0.784	0.0261438	0.973856
0.939885	0.776	0.0261438	0.973856
0.960837	0.768	0.0261438	0.973856
0.974324	0.76	0.0261438	0.973856
0.980005	0.752	0.0261438	0.973856
0.982589	0.744	0.0261438	0.973856
1.00265	0.736	0.0261438	0.973856
1.02249	0.728	0.0261438	0.973856
1.03802	0.72	0.0261438	0.973856
1.05974	0.712	0.0261438	0.973856
1.08456	0.704	0.0261438	0.973856
1.10235	0.696	0.0261438	0.973856
1.10685	0.688	0.0261438	0.973856
1.12516	0.68	0.0261438	0.973856
1.1524	0.672	0.0261438	0.973856
1.1663	0.664	0.0261438	0.973856
1.17291	0.664	0.0196078	0.980392
1.18408	0.656	0.0196078	0.980392
1.19192	0.648	0.0196078	0.980392
1.20816	0.64	0.0196078	0.980392
1.23439	0.632	0.0196078	0.980392
1.25319	0.624	0.0196078	0.980392
1.26695	0.616	0.0196078	0.980392
1.27977	0.616	0.0130719	0.986928
1.29025	0.608	0.0130719	0.986928
1.30468	0.6	0.0130719	0.986928
1.34099	0.592	0.0130719	0.986928
1.38169	0.584	0.0130719	0.986928
1.39828	0.576	0.0130719	0.986928
1.40884	0.568	0.0130719	0.986928
1.42706	0.56	0.0130719	0.986928
1.46356	0.552	0.0130719	0.986928
1.52516	0.544	0.0130719	0.986928
1.56702	0.536	0.0130719	0.986928
1.57367	0.528	0.0130719	0.986928
1.58251	0.52	0.0130719	0.986928
1.62483	0.512	0.0130719	0.986928
1.70147	0.504	0.0130719	0.986928
1.76952	0.496	0.0130719	0.986928
1.79807	0.488	0.0130719	0.986928
1.83327	0.48	0.0130719	0.986928
1.86927	0.472	0.0130719	0.986928
1.88499	0.464	0.0130719	0.986928
1.91905	0.456	0.0130719	0.986928
1.94561	0.456	0.00653595	0.993464
1.95186	0.448	0.00653595	0.993464
1.9589	0.44	0.00653595	0.993464
1.96839	0.432	0.00653595	0.993464
1.97371	0.424	0.00653595	0.993464
1.98382	0.416	0.00653595	0.993464
2.00395	0.408	0.00653595	0.993464
2.01701	0.4	0.00653595	0.993464
2.02816	0.392	0.00653595	0.993464
2.04712	0.384	0.00653595	0.993464
2.06038	0.376	0.00653595	0.993464
2.08126	0.368	0.00653595	0.993464
2.10073	0.36	0.00653595	0.993464
2.10551	0.352	0.00653595	0.993464
2.1247	0.344	0.00653595	0.993464
2.14655	0.336	0.00653595	0.993464
2.15263	0.328	0.00653595	0.993464
2.18903	0.32	0.00653595	0.993464
2.22601	0.312	0.00653595	0.993464
2.24302	0.304	0.00653595	0.993464
2.26332	0.296	0.00653595	0.993464
2.28026	0.288	0.00653595	0.993464
2.2957	0.28	0.00653595	0.993464
2.304	0.272	0.00653595	0.993464
2.32701	0.264	0.00653595	0.993464
2.34593	0.256	0.00653595	0.993464
2.36629	0.248	0.00653595	0.993464
2.39188	0.24	0.00653595	0.993464
2.42846	0.232	0.00653595	0.993464
2.46109	0.224	0.00653595	0.993464
2.54232	0.224	0	1
2.63003	0.216	0	1
2.65758	0.208	0	1
2.67776	0.2	0	1
2.69737	0.192	0	1
2.72183	0.184	0	1
2.73455	0.176	0	1
2.74174	0.168	0	1
2.74388	0.16	0	1
2.74573	0.152	0	1
2.76754	0.144	0	1
2.83422	0.136	0	1
2.89234	0.128	0	1
2.93546	0.12	0	1
2.98263	0.112	0	1
3.04501	0.104	0	1
3.12033	0.096	0	1
3.16772	0.088	0	1
3.2472	0.08	0	1
3.32515	0.072	0	1
3.36716	0.064	0	1
3.44631	0.056	0	1
3.50511	0.048	0	1
3.55792	0.04	0	1
3.61523	0.032	0	1
3.63294	0.024	0	1
3.67765	0.016	0	1
3.91541	0.008	0	1
5.11627	0	0	1
a. The smallest cutoff value is the minimum observed test value minus 1, and the largest cutoff value is the maximum observed test value plus 1. All the other cutoff values are the averages of two consecutive ordered observed test values.

## Sheet: Table 7
Supplementary Table 7: Raw SPSS DA+ROC results (for Figure 5)
GET
FILE='L:\2020_0_표고원산지_SIR_Nature Food\표고_BULK\SPSS\생표고_BULK_봉지.sav'.
DATASET NAME 데이터세트3 WINDOW=FRONT.
SAVE OUTFILE='L:\2020_0_표고원산지_SIR_Nature Food\표고_BULK\SPSS\생표고_BULK_봉지_English.sav'
/COMPRESSED.
DISCRIMINANT
/GROUPS=원산지(1 2)
/VARIABLES=δ13C δ15N δ18O δ34S
/ANALYSIS ALL
/SAVE=CLASS SCORES PROBS
/PRIORS SIZE
/STATISTICS=MEAN STDDEV UNIVF BOXM COEFF RAW CORR TABLE CROSSVALID
/PLOT=SEPARATE
/PLOT=CASES
/CLASSIFY=NONMISSING POOLED.
Discriminant
Notes
Output Created		07-AUG-2020 14:54:38
Comments
Input	Data	L:\2020_0_표고원산지_SIR_Nature Food\표고_BULK\SPSS\생표고_BULK_봉지_English.sav
	Active Dataset	데이터세트3
	Filter	<none>
	Weight	<none>
	Split File	<none>
	N of Rows in Working Data File	279
Missing Value Handling	Definition of Missing	User-defined missing values are treated as missing in the analysis phase.
	Cases Used	In the analysis phase, cases with no user- or system-missing values for any predictor variable are used. Cases with user-, system-missing, or out-of-range values for the grouping variable are always excluded.
Syntax		DISCRIMINANT /GROUPS=원산지(1 2) /VARIABLES=δ13C δ15N δ18O δ34S /ANALYSIS ALL /SAVE=CLASS SCORES PROBS /PRIORS SIZE /STATISTICS=MEAN STDDEV UNIVF BOXM COEFF RAW CORR TABLE CROSSVALID /PLOT=SEPARATE /PLOT=CASES /CLASSIFY=NONMISSING POOLED.
Resources	Processor Time	00:00:00.89
	Elapsed Time	00:00:00.77
Variables Created or Modified	Dis_1	Predicted Group for Analysis 1
	Dis1_1	Discriminant Scores from Function 1 for Analysis 1
	Dis1_2	Probabilities of Membership in Group 1 for Analysis 1
	Dis2_2	Probabilities of Membership in Group 2 for Analysis 1
Number of unweighted cases written to the working file after classification		279
[데이터세트3] L:\2020_0_표고원산지_SIR_Nature Food\표고_BULK\SPSS\생표고_BULK_봉지_English.sav
Analysis Case Processing Summary
Unweighted Cases		N	Percent
Valid		278	99.6416
Excluded	Missing or out-of-range group codes	0	0
	At least one missing discriminating variable	1	0.358423
	Both missing or out-of-range group codes and at least one missing discriminating variable	0	0
	Total	1	0.358423
Total		279	100
Group Statistics
Origin		Mean	Std. Deviation	Valid N (listwise)
				Unweighted	Weighted
"Korea"	δ13C	-24.3547	0.94499	218	218
	δ15N	0.462455	1.84283	218	218
	δ18O	22.6574	1.38363	218	218
	δ34S	11.6455	7.70175	218	218
"China"	δ13C	-24.0203	0.833571	60	60
	δ15N	-1.2676	0.962107	60	60
	δ18O	22.6905	0.863129	60	60
	δ34S	12.9072	4.54565	60	60
Total	δ13C	-24.2825	0.930897	278	278
	δ15N	0.0890616	1.83466	278	278
	δ18O	22.6645	1.28788	278	278
	δ34S	11.9178	7.15122	278	278
Tests of Equality of Group Means
	Wilks' Lambda	F	df1	df2	Sig.
δ13C	0.978079	6.1858	1	276	0.013469
δ15N	0.84896	49.1038	1	276	1.86029e-11
δ18O	0.999887	0.0310893	1	276	0.860171
δ34S	0.994713	1.46686	1	276	0.226877
Pooled Within-Groups Matrices
		δ13C	δ15N	δ18O	δ34S
Correlation	δ13C	1	-0.5915	0.18735	0.50347
	δ15N	-0.5915	1	-0.359847	-0.635722
	δ18O	0.18735	-0.359847	1	0.240718
	δ34S	0.50347	-0.635722	0.240718	1
Analysis 1
Box's Test of Equality of Covariance Matrices
Log Determinants
Origin	Rank	Log Determinant
"Korea"	4	4.55673
"China"	4	1.68315
Pooled within-groups	4	4.20263
The ranks and natural logarithms of determinants printed are those of the group covariance matrices.
Test Results
Box's M		71.8088
F	Approx.	6.99494
	df1	10
	df2	53247.8
	Sig.	4.61734e-11
Tests null hypothesis of equal population covariance matrices.
Summary of Canonical Discriminant Functions
Eigenvalues
Function	Eigenvalue	% of Variance	Cumulative %	Canonical Correlation
1	.270a	100	100	0.460952
a. First 1 canonical discriminant functions were used in the analysis.
Wilks' Lambda
Test of Function(s)	Wilks' Lambda	Chi-square	df	Sig.
1	0.787523	65.4483	4	2.07023e-13
Standardized Canonical Discriminant Function Coefficients
	Function
	1
δ13C	0.19331
δ15N	1.40868
δ18O	0.309857
δ34S	0.583264
Structure Matrix
	Function
	1
δ15N	0.812043
δ13C	-0.288217
δ34S	-0.140351
δ18O	-0.0204327
Pooled within-groups correlations between discriminating variables and standardized canonical discriminant functions Variables ordered by absolute size of correlation within function.
Canonical Discriminant Function Coefficients
	Function
	1
δ13C	0.209594
δ15N	0.831819
δ18O	0.240174
δ34S	0.0816301
(Constant)	-1.4009
Unstandardized coefficients
Functions at Group Centroids
Origin	Function
	1
"Korea"	0.271521
"China"	-0.986527
Unstandardized canonical discriminant functions evaluated at group means
Classification Statistics
Classification Processing Summary
Processed		279
Excluded	Missing or out-of-range group codes	0
	At least one missing discriminating variable	1
Used in Output		278
Prior Probabilities for Groups
Origin	Prior	Cases Used in Analysis
		Unweighted	Weighted
"Korea"	0.784173	218	218
"China"	0.215827	60	60
Total	1	278	278
Classification Function Coefficients
	Origin
	"Korea"	"China"
δ13C	-45.4332	-45.6968
δ15N	-6.10037	-7.14684
δ18O	14.65	14.3478
δ34S	1.6248	1.5221
(Constant)	-727.514	-727.491
Fisher's linear discriminant functions
Casewise Statistics
Case Number		Actual Group	Highest Group					Second Highest Group			Discriminant Scores
			Predicted Group	P(D>d | G=g)		P(G=g | D=d)	Squared Mahalanobis Distance to Centroid	Group	P(G=g | D=d)	Squared Mahalanobis Distance to Centroid	Function 1
				p	df
Original	1	1	1	0.792023	1	0.851923	0.0695293	2	0.148077	0.988759	0.007837
	2	1	1	0.919559	1	0.901014	0.010199	2	0.098986	1.84698	0.372511
	3	1	1	0.925773	1	0.876996	0.00867963	2	0.123004	1.35695	0.178357
	4	1	1	0.934832	1	0.898836	0.00668581	2	0.101164	1.7951	0.353288
	5	1	1	0.912197	1	0.90205	0.012159	2	0.0979498	1.87229	0.381789
	6	1	1	0.962369	1	0.883102	0.00222606	2	0.116898	1.4662	0.22434
	7	1	1	0.922859	1	0.876498	0.00937659	2	0.123502	1.34842	0.174688
	8	1	1	0.70201	1	0.83204	0.146389	2	0.16796	0.766395	-0.111087
	9	1	1	0.833651	1	0.912593	0.0441092	2	0.0874073	2.15523	0.481543
	10	1	1	0.839378	1	0.861344	0.0410828	2	0.138656	1.11378	0.0688323
	11	1	1	0.822256	1	0.858013	0.0504648	2	0.141987	1.06792	0.0468773
	12	1	1	0.752679	1	0.843575	0.099294	2	0.156425	0.889133	-0.0435883
	13	1	1	0.995247	1	0.889828	3.54807e-05	2	0.110172	1.59771	0.277478
	14	1	1	0.836876	1	0.912177	0.0423911	2	0.0878228	2.14312	0.477412
	15	1	1	0.714704	1	0.926991	0.133624	2	0.0730086	2.63606	0.637068
	16	1	1	0.725453	1	0.837493	0.123328	2	0.162507	0.822408	-0.0796597
	17	1	1	0.59831	1	0.805137	0.277552	2	0.194863	0.534676	-0.255311
	18	1	1	0.722158	1	0.836739	0.126434	2	0.163261	0.814456	-0.0840546
	19	1	1	0.573141	1	0.797811	0.317455	2	0.202189	0.482492	-0.29191
	20	1	1	0.710624	1	0.834068	0.137655	2	0.165932	0.786821	-0.0994974
	21	1	1	0.686602	1	0.930155	0.162789	2	0.0698446	2.76065	0.674992
	22	1	1	0.40015	1	0.735562	0.707877	2	0.264438	0.173634	-0.569833
	23	1	1	0.926134	1	0.900081	0.00859517	2	0.0999188	1.82455	0.364231
	24	1	1	0.793053	1	0.852135	0.0688266	2	0.147865	0.991418	0.00917293
	25	1	1	0.816647	1	0.914759	0.0537589	2	0.0852406	2.21982	0.503381
	26	1	1	0.413276	1	0.957334	0.669356	2	0.0426658	4.31056	1.08966
	27	1	1	0.664648	1	0.93257	0.187926	2	0.0674295	2.86135	0.705025
	28	1	1	0.758043	1	0.921942	0.0948961	2	0.0780575	2.45267	0.579573
	29	1	1	0.838653	1	0.861205	0.0414597	2	0.138795	1.11183	0.0679045
	30	1	1	0.483619	1	0.950863	0.490692	2	0.0491375	3.83589	0.972015
	31	1	1	0.975383	1	0.885205	0.000952221	2	0.114795	1.50599	0.240663
	32	1	1	0.470693	1	0.952074	0.520348	2	0.0479259	3.91802	0.992873
	33	1	1	0.626381	1	0.812912	0.237	2	0.187088	0.594782	-0.215306
	34	1	1	0.694861	1	0.929234	0.153873	2	0.070766	2.72354	0.663787
	35	1	1	0.892352	1	0.871159	0.0183139	2	0.128841	1.2605	0.136192
	36	1	1	0.828011	1	0.859142	0.0471988	2	0.140858	1.08325	0.0542683
	37	1	1	0.817595	1	0.857091	0.0531946	2	0.142909	1.05557	0.0408816
	38	1	1	0.94303	1	0.897651	0.0051068	2	0.102349	1.7676	0.342983
	39	1	1	0.936601	1	0.898581	0.00632698	2	0.101419	1.78915	0.351063
	40	1	1	0.876099	1	0.907008	0.02431	2	0.0929915	1.9993	0.427438
	41	1	1	0.287917	1	0.677993	1.12934	2	0.322007	0.0381599	-0.791181
	42	1	1	0.617994	1	0.81063	0.248698	2	0.18937	0.576615	-0.227175
	43	1	1	0.533951	1	0.785667	0.386866	2	0.214333	0.404575	-0.350465
	44	1	1	0.525357	1	0.782874	0.403365	2	0.217126	0.388052	-0.363589
	45	1	1	0.219421	1	0.631004	1.50815	2	0.368996	0.000898793	-0.956547
	46	1	1	0.977198	1	0.892588	0.000816938	2	0.107412	1.65542	0.300103
	47	1	1	0.0919235	1	0.985251	2.84036	2	0.0147489	8.66352	1.95686
	48	1	1	0.534586	1	0.945975	0.385667	2	0.0540251	3.5309	0.892542
	49	1	1	0.476754	1	0.951507	0.50628	2	0.0484926	3.87925	0.983055
	50	1	1	0.577882	1	0.941672	0.309672	2	0.0583281	3.29252	0.828003
	51	1	1	0.193241	1	0.9763	1.69273	2	0.0237004	6.54898	1.57257
	52	1	1	0.399577	1	0.958562	0.709597	2	0.0414377	4.41178	1.1139
	53	1	1	0.220281	1	0.974007	1.50254	2	0.0259932	6.16941	1.4973
	54	1	1	0.278782	1	0.969053	1.17302	2	0.0309473	5.48078	1.35458
	55	1	1	0.0894697	1	0.985484	2.88389	2	0.0145156	8.73941	1.96972
	56	1	1	0.349547	1	0.7119	0.8751	2	0.2881	0.104058	-0.663947
	57	1	1	0.347471	1	0.710857	0.882671	2	0.289143	0.101469	-0.667984
	58	1	1	0.15437	1	0.571922	2.02853	2	0.428078	0.0276282	-1.15274
	59	1	1	0.465906	1	0.762091	0.53167	2	0.237909	0.279726	-0.457636
	60	1	1	0.339808	1	0.706953	0.911155	2	0.293047	0.0921142	-0.683024
	61	1	1	0.899904	1	0.903761	0.0158212	2	0.0962388	1.91499	0.397303
	62	1	1	0.931578	1	0.877984	0.00737198	2	0.122016	1.37402	0.185661
	63	1	1	0.645705	1	0.81804	0.211358	2	0.18196	0.637301	-0.188215
	64	1	1	0.865303	1	0.866238	0.0287734	2	0.133762	1.18466	0.101894
	65	1	1	0.743811	1	0.841622	0.106806	2	0.158378	0.867201	-0.0552903
	66	1	1	0.711089	1	0.834176	0.137192	2	0.165824	0.78793	-0.0988727
	67	1	1	0.518705	1	0.780678	0.416468	2	0.219322	0.375407	-0.373822
	68	1	1	0.518	1	0.780443	0.417874	2	0.219557	0.374074	-0.374911
	69	1	1	0.941955	1	0.897807	0.00530177	2	0.102193	1.77119	0.344334
	70	1	1	0.850729	1	0.863509	0.0354148	2	0.136491	1.1446	0.0833329
	71	1	1	0.611224	1	0.938254	0.258396	2	0.061746	3.12008	0.779847
	72	1	1	0.599922	1	0.939423	0.275114	2	0.0605768	3.17752	0.796034
	73	1	1	0.705692	1	0.928015	0.142619	2	0.0719848	2.6755	0.64917
	74	1	1	0.738872	1	0.924202	0.11112	2	0.0757979	2.53254	0.604868
	75	1	1	0.711103	1	0.927401	0.137178	2	0.0725985	2.65176	0.641896
	76	1	1	0.351793	1	0.962777	0.866979	2	0.0372234	4.79244	1.20264
	77	1	1	0.843412	1	0.862117	0.0390185	2	0.137883	1.1247	0.07399
	78	1	1	0.976561	1	0.892684	0.000863253	2	0.107316	1.65747	0.300902
	79	1	1	0.729208	1	0.925325	0.11984	2	0.0746748	2.57354	0.6177
	80	1	1	0.645647	1	0.934623	0.211432	2	0.0653775	2.95106	0.731338
	81	1	1	0.258108	1	0.970807	1.27888	2	0.0291933	5.70695	1.4024
	82	1	1	0.364448	1	0.96167	0.822507	2	0.0383298	4.68709	1.17844
	83	1	1	0.643219	1	0.934882	0.214556	2	0.0651177	2.9627	0.734724
	84	1	1	0.166011	1	0.978628	1.9186	2	0.0213722	6.98641	1.65666
	85	1	1	0.188444	1	0.976708	1.72974	2	0.0232921	6.62159	1.58672
	86	1	1	0.0498735	1	0.989529	3.84571	2	0.0104714	10.3626	2.23257
	87	1	1	0.0402184	1	0.990644	4.20865	2	0.00935564	10.9531	2.32302
	88	1	1	0.0106429	1	0.995007	6.52399	2	0.00499251	14.5333	2.82573
	89	1	1	0.0292928	1	0.992025	4.75033	2	0.00797498	11.8169	2.45105
	90	1	1	0.366797	1	0.961464	0.814486	2	0.0385359	4.66792	1.17401
	91	1	1	0.0833505	1	0.986073	2.99833	2	0.0139272	8.9378	2.00309
	92	1	1	0.0770604	1	0.986688	3.12583	2	0.0133115	9.15698	2.03952
	93	1	1	0.147054	1	0.98027	2.10255	2	0.0197301	7.33361	1.72154
	94	1	1	0.07502	1	0.986891	3.16962	2	0.0131092	9.23181	2.05186
	95	1	1	0.134485	1	0.981373	2.23996	2	0.0186268	7.58836	1.76817
	96	1	1	0.0323634	1	0.991621	4.57915	2	0.00837926	11.546	2.41141
	97	1	1	0.161312	1	0.979033	1.96189	2	0.0209672	7.0688	1.67219
	98	1	1	0.0436513	1	0.990239	4.07	2	0.00976141	10.7287	2.28895
	99	1	1	0.05366	1	0.98911	3.72324	2	0.0108897	10.1609	2.20109
	100	1	1	0.0520801	1	0.989284	3.77319	2	0.0107163	10.2433	2.21399
	101	1	1	0.878547	1	0.906679	0.0233515	2	0.0933215	1.99053	0.424333
	102	1	1	0.0720704	1	0.987186	3.23523	2	0.0128141	9.34354	2.07019
	103	1	1	0.88963	1	0.905173	0.0192578	2	0.0948267	1.95111	0.410294
	104	1	1	0.656974	1	0.933403	0.19722	2	0.0665965	2.89729	0.715616
	105	1	1	0.0789018	1	0.986507	3.08738	2	0.013493	9.09108	2.02861
	106	1	1	0.0202922	1	0.993316	5.38658	2	0.00668423	12.8089	2.59242
	107	1	1	0.137392	1	0.981117	2.20692	2	0.0188833	7.52745	1.75709
	108	1	1	0.0426567	1	0.990355	4.10896	2	0.00964497	10.7919	2.29858
	109	1	1	0.0724483	1	0.987148	3.22666	2	0.0128521	9.32898	2.06781
	110	1	1	0.769352	1	0.920589	0.0859795	2	0.0794107	2.40644	0.564744
	111	1	1	0.433858	1	0.95547	0.612473	2	0.0445296	4.16427	1.05413
	112	1	1	0.14473	1	0.980473	2.12693	2	0.0195271	7.37909	1.72992
	113	1	1	0.0694966	1	0.987446	3.29487	2	0.0125541	9.44472	2.0867
	114	1	1	0.47517	1	0.951656	0.509929	2	0.0483442	3.88934	0.985614
	115	1	1	0.0468436	1	0.989871	3.951	2	0.0101294	10.535	2.25923
	116	1	1	0.76162	1	0.845516	0.0920233	2	0.154484	0.911441	-0.0318323
	117	1	1	0.281918	1	0.968786	1.15782	2	0.0312139	5.44788	1.34754
	118	1	1	0.569127	1	0.942554	0.324145	2	0.0574461	3.33934	0.840858
	119	1	1	0.703952	1	0.928212	0.144394	2	0.0717882	2.68317	0.651513
	120	1	1	0.39236	1	0.959206	0.731616	2	0.0407945	4.46643	1.12687
	121	1	1	0.201957	1	0.975559	1.62816	2	0.0244408	6.42137	1.54752
	122	1	1	0.418617	1	0.956853	0.654196	2	0.0431472	4.27196	1.08034
	123	1	1	0.572758	1	0.942189	0.318089	2	0.0578112	3.31984	0.835515
	124	1	1	0.683796	1	0.930467	0.165884	2	0.0695333	2.77334	0.678809
	125	1	1	0.392018	1	0.959236	0.732674	2	0.0407641	4.46904	1.12748
	126	1	1	0.90247	1	0.872954	0.0150164	2	0.127046	1.28937	0.14898
	127	1	1	0.546656	1	0.789708	0.363343	2	0.210292	0.429377	-0.331258
	128	1	1	0.436098	1	0.750583	0.606528	2	0.249417	0.22968	-0.507278
	129	1	1	0.68231	1	0.827292	0.167537	2	0.172708	0.720351	-0.137792
	130	1	1	0.629343	1	0.813709	0.232953	2	0.186291	0.601239	-0.211131
	131	1	1	0.80204	1	0.91659	0.0628542	2	0.0834098	2.27634	0.522228
	132	1	1	0.813402	1	0.856257	0.0557149	2	0.143743	1.0445	0.0354811
	133	1	1	0.719902	1	0.83622	0.128587	2	0.16378	0.809025	-0.0870688
	134	1	1	0.692235	1	0.829704	0.156676	2	0.170296	0.743431	-0.124302
	135	1	1	0.910802	1	0.874413	0.01255	2	0.125587	1.31336	0.159494
	136	1	1	0.728347	1	0.838152	0.120635	2	0.161848	0.829416	-0.0758042
	137	1	1	0.33213	1	0.702953	0.940573	2	0.297047	0.0830686	-0.69831
	138	1	1	0.78601	1	0.850679	0.0737097	2	0.149321	0.973286	2.5775e-05
	139	1	1	0.351331	1	0.962817	0.868645	2	0.0371831	4.79636	1.20353
	140	1	1	0.27658	1	0.670996	1.18382	2	0.329004	0.0289043	-0.816514
	141	1	1	0.736246	1	0.839935	0.113453	2	0.160065	0.848645	-0.0653073
	142	1	1	0.180924	1	0.598286	1.79002	2	0.401714	0.00637897	-1.0664
	143	1	2**	0.664181	1	0.51184	0.188484	1	0.48816	2.86352	-1.42067
	144	1	1	0.457544	1	0.953296	0.551896	2	0.0467041	4.00378	1.01442
	145	1	1	0.104714	1	0.510102	2.63224	2	0.489898	0.132766	-1.3509
	146	1	1	0.158609	1	0.576382	1.98744	2	0.423618	0.0230184	-1.13824
	147	1	1	0.292378	1	0.967895	1.10864	2	0.0321049	5.34057	1.32444
	148	1	1	0.278459	1	0.672175	1.17459	2	0.327825	0.0303669	-0.812266
	149	1	2**	0.57343	1	0.55218	0.316978	1	0.44782	3.31624	-1.54953
	150	1	1	0.492305	1	0.950042	0.471484	2	0.0499578	3.78184	0.958168
	151	1	1	0.308522	1	0.966515	1.03699	2	0.033485	5.18189	1.28985
	152	1	1	0.0934995	1	0.985102	2.81307	2	0.014898	8.6158	1.94874
	153	1	1	0.721538	1	0.836597	0.127024	2	0.163403	0.812962	-0.0848825
	154	1	1	0.273919	1	0.669314	1.19701	2	0.330686	0.0268849	-0.822561
	155	1	1	0.402421	1	0.958308	0.70108	2	0.0416919	4.3905	1.10883
	156	1	2**	0.103408	1	0.824912	2.65218	1	0.175088	8.33245	-2.61508
	157	1	2**	0.0394046	1	0.890191	4.24334	1	0.109809	11.009	-3.04646
	158	1	2**	0.0576762	1	0.868659	3.60298	1	0.131341	9.96159	-2.88468
	159	1	2**	0.0509036	1	0.876237	3.81144	1	0.123763	10.3063	-2.93882
	160	1	2**	0.131597	1	0.801885	2.27357	1	0.198115	7.65011	-2.49436
	161	1	2**	0.0756123	1	0.85023	3.15678	1	0.14977	9.20989	-2.76326
	162	1	1	0.762584	1	0.845724	0.0912583	2	0.154276	0.913856	-0.0305688
	163	1	1	0.330299	1	0.701985	0.947724	2	0.298015	0.0809612	-0.70199
	164	1	1	0.477725	1	0.766441	0.504053	2	0.233559	0.300393	-0.438446
	165	1	1	0.367001	1	0.720431	0.813793	2	0.279569	0.126695	-0.630584
	166	1	1	0.484004	1	0.768705	0.489828	2	0.231295	0.311554	-0.428356
	167	1	1	0.634287	1	0.815031	0.226292	2	0.184969	0.612066	-0.20418
	168	1	1	0.587596	1	0.802061	0.294114	2	0.197939	0.512263	-0.270801
	169	1	1	0.975563	1	0.885234	0.00093834	2	0.114766	1.50655	0.240889
	170	1	1	0.810728	1	0.915505	0.0573543	2	0.0844953	2.24261	0.511009
	171	1	1	0.106106	1	0.512136	2.61128	2	0.487864	0.128092	-1.34443
	172	1	1	0.734551	1	0.839554	0.114974	2	0.160446	0.844506	-0.067557
	173	1	1	0.982644	1	0.891761	0.000473254	2	0.108239	1.63789	0.293276
	174	1	1	0.725379	1	0.837476	0.123397	2	0.162524	0.82223	-0.0797577
	175	1	1	0.876615	1	0.906939	0.0241061	2	0.0930611	1.99744	0.426783
	176	1	1	0.937542	1	0.898446	0.00614028	2	0.101554	1.78599	0.349881
	177	1	1	0.885974	1	0.905672	0.0205638	2	0.0943281	1.96406	0.414922
	178	1	1	0.861444	1	0.908965	0.0304627	2	0.0910346	2.0523	0.446057
	179	1	1	0.562115	1	0.794489	0.336056	2	0.205511	0.460152	-0.308182
	181	1	1	0.120889	1	0.532503	2.40576	2	0.467497	0.0858516	-1.27953
	182	1	1	0.859323	1	0.909246	0.0314124	2	0.090754	2.06004	0.448757
	183	1	1	0.538203	1	0.787031	0.378881	2	0.212969	0.412825	-0.344012
	184	1	1	0.668919	1	0.823975	0.182869	2	0.176025	0.68959	-0.156111
	185	1	1	0.180345	1	0.597749	1.79478	2	0.402251	0.00666595	-1.06817
	186	1	1	0.584181	1	0.801067	0.299523	2	0.198933	0.505181	-0.275766
	187	1	2**	0.532723	1	0.571024	0.389195	1	0.428976	3.54156	-1.61038
	188	1	2**	0.51752	1	0.578195	0.418833	1	0.421805	3.62987	-1.6337
	189	1	1	0.722664	1	0.836855	0.125954	2	0.163145	0.815676	-0.0833792
	190	1	1	0.54054	1	0.945392	0.37454	2	0.0546083	3.49707	0.883518
	191	1	1	0.257081	1	0.6583	1.28441	2	0.3417	0.0155577	-0.861796
	192	1	1	0.711011	1	0.834158	0.13727	2	0.165842	0.787743	-0.0989781
	193	1	1	0.948304	1	0.896883	0.00420387	2	0.103117	1.75003	0.336358
	194	1	1	0.298285	1	0.684164	1.08184	2	0.315836	0.0474938	-0.768596
	195	1	1	0.723118	1	0.926028	0.125525	2	0.0739723	2.59965	0.625816
	196	1	1	0.193576	1	0.609673	1.69019	2	0.390327	0.0017662	-1.02855
	197	1	1	0.131458	1	0.545841	2.27521	2	0.454159	0.0626653	-1.23686
	198	1	1	0.296223	1	0.682953	1.09112	2	0.317047	0.0455736	-0.773047
	199	1	1	0.293554	1	0.681374	1.10325	2	0.318626	0.0431357	-0.778835
	200	1	1	0.141081	1	0.557229	2.16613	2	0.442771	0.0456809	-1.20026
	201	1	1	0.171823	1	0.589654	1.86697	2	0.410346	0.0117337	-1.09485
	202	1	1	0.9691	1	0.884194	0.00150057	2	0.115806	1.48672	0.232784
	203	1	1	0.20958	1	0.623163	1.57432	2	0.376837	1.10694e-05	-0.9832
	204	1	1	0.885244	1	0.869883	0.0208297	2	0.130117	1.24038	0.127196
	205	1	1	0.553	1	0.791688	0.351971	2	0.208312	0.441928	-0.32175
	206	1	1	0.202255	1	0.617107	1.62602	2	0.382893	0.000292595	-1.00363
	207	1	1	0.75678	1	0.844469	0.0959219	2	0.155531	0.89934	-0.0381915
	208	1	1	0.803505	1	0.854268	0.0619085	2	0.145732	1.01855	0.022707
	209	1	1	0.455649	1	0.758221	0.556561	2	0.241779	0.262162	-0.474509
	210	1	1	0.631954	1	0.814409	0.229421	2	0.185591	0.606949	-0.207458
	211	1	1	0.775455	1	0.848468	0.081366	2	0.151532	0.946341	-0.0137262
	212	1	1	0.583872	1	0.800977	0.300017	2	0.199023	0.50454	-0.276217
	213	1	1	0.959713	1	0.882668	0.0025517	2	0.117332	1.45814	0.221007
	214	1	1	0.727799	1	0.838027	0.121142	2	0.161973	0.828087	-0.076534
	215	1	1	0.83421	1	0.860347	0.0438087	2	0.139653	1.09986	0.0622159
	216	1	1	0.751031	1	0.922774	0.100667	2	0.0772261	2.48166	0.588801
	217	1	1	0.837126	1	0.860911	0.0422592	2	0.139089	1.10771	0.0659507
	218	1	1	0.973086	1	0.884836	0.00113829	2	0.115164	1.49893	0.237783
	219	1	1	0.997521	1	0.888705	9.65488e-06	2	0.111295	1.57488	0.268414
	220	2	1**	0.114602	1	0.524104	2.48959	2	0.475896	0.102269	-1.30632
	221	2	2	0.46683	1	0.602671	0.52947	1	0.397329	3.94298	-1.71417
	222	2	2	0.498385	1	0.587329	0.458375	1	0.412671	3.74454	-1.66356
	223	2	1**	0.695959	1	0.830598	0.152709	2	0.169402	0.752153	-0.119259
	224	2	1**	0.242092	1	0.647909	1.36837	2	0.352091	0.00779211	-0.898254
	225	2	1**	0.662476	1	0.822351	0.19053	2	0.177649	0.674945	-0.164976
	226	2	2	0.498857	1	0.587102	0.457368	1	0.412898	3.74166	-1.66282
	227	2	1**	0.239054	1	0.645731	1.38616	2	0.354269	0.00651151	-0.905833
	228	2	1**	0.325133	1	0.699227	0.968185	2	0.300773	0.075122	-0.712443
	229	2	1**	0.407404	1	0.738703	0.686362	2	0.261297	0.184537	-0.556949
	230	2	1**	0.107336	1	0.513917	2.59301	2	0.486083	0.124068	-1.33876
	231	2	2	0.214356	1	0.743317	1.54176	1	0.256683	6.24862	-2.2282
	232	2	2	0.207128	1	0.748047	1.59139	1	0.251953	6.34813	-2.24803
	233	2	1**	0.936105	1	0.898653	0.00642659	2	0.101347	1.79082	0.351687
	234	2	1**	0.719728	1	0.83618	0.128754	2	0.16382	0.808605	-0.0873018
	235	2	1**	0.666676	1	0.823411	0.185515	2	0.176589	0.68448	-0.159194
	236	2	1**	0.127511	1	0.540967	2.32255	2	0.459033	0.0707263	-1.25247
	237	2	1**	0.705007	1	0.928093	0.143316	2	0.0719073	2.67852	0.650092
	238	2	2	0.557602	1	0.559447	0.343873	1	0.440553	3.40201	-1.57293
	239	2	2	0.290625	1	0.696489	1.11672	1	0.303511	5.35829	-2.04328
	240	2	1**	0.110103	1	0.51786	2.55275	2	0.48214	0.115386	-1.32621
	241	2	2	0.641424	1	0.521755	0.216885	1	0.478245	2.97134	-1.45224
	242	2	2	0.608108	1	0.536507	0.262939	1	0.463493	3.13582	-1.4993
	243	2	2	0.507966	1	0.58274	0.438255	1	0.41726	3.68662	-1.64854
	244	2	1**	0.557552	1	0.793093	0.34396	2	0.206907	0.451002	-0.31496
	245	2	2	0.534116	1	0.570371	0.386555	1	0.429629	3.53359	-1.60826
	246	2	1**	0.536024	1	0.786334	0.382959	2	0.213666	0.408591	-0.347315
	247	2	2	0.44015	1	0.615935	0.59589	1	0.384065	4.12085	-1.75847
	248	2	1**	0.196994	1	0.612636	1.66452	2	0.387364	0.00103133	-1.01864
	249	2	1**	0.545669	1	0.789398	0.365134	2	0.210602	0.427435	-0.332742
	250	2	1**	0.283289	1	0.675169	1.15124	2	0.324831	0.0342576	-0.801439
	251	2	1**	0.148182	1	0.565221	2.09086	2	0.434779	0.0353193	-1.17446
	252	2	1**	0.241607	1	0.647563	1.37119	2	0.352437	0.00758099	-0.899458
	253	2	2	0.647791	1	0.518968	0.208697	1	0.481032	2.94082	-1.44336
	254	2	1**	0.126676	1	0.539921	2.33278	2	0.460079	0.0725196	-1.25582
	255	2	1**	0.240932	1	0.64708	1.37513	2	0.35292	0.00729099	-0.901139
	256	2	1**	0.231393	1	0.640121	1.43228	2	0.359879	0.00375395	-0.925257
	257	2	1**	0.16979	1	0.587671	1.88479	2	0.412329	0.013186	-1.10136
	258	2	2	0.679858	1	0.505083	0.170285	1	0.494917	2.79125	-1.39918
	259	2	2	0.45449	1	0.608771	0.55943	1	0.391229	4.02403	-1.73448
	260	2	1**	0.101694	1	0.505612	2.67877	2	0.494388	0.143375	-1.36518
	261	2	1**	0.131566	1	0.545974	2.27392	2	0.454026	0.0624527	-1.23643
	262	2	2	0.411688	1	0.630406	0.673921	1	0.369594	4.32214	-1.80745
	263	2	2	0.155765	1	0.783629	2.01487	1	0.216371	7.16905	-2.40599
	264	2	1**	0.264744	1	0.663394	1.24378	2	0.336606	0.0203917	-0.843727
	265	2	2	0.503089	1	0.585071	0.448414	1	0.414929	3.71597	-1.65616
	266	2	2	0.443717	1	0.614145	0.586651	1	0.385855	4.09649	-1.75246
	267	2	1**	0.40071	1	0.735807	0.706196	2	0.264193	0.174468	-0.568833
	268	2	1**	0.519326	1	0.780884	0.415232	2	0.219116	0.376582	-0.372864
	269	2	1**	0.361118	1	0.717602	0.834001	2	0.282398	0.118895	-0.641716
	270	2	1**	0.369192	1	0.721473	0.806381	2	0.278527	0.129644	-0.626466
	271	2	1**	0.608235	1	0.807931	0.262753	2	0.192069	0.555701	-0.241073
	272	2	2	0.405665	1	0.633513	0.691468	1	0.366487	4.3664	-1.81807
	273	2	1**	0.825238	1	0.858599	0.0487584	2	0.141401	1.07586	0.050708
	274	2	1**	0.47988	1	0.767221	0.499137	2	0.232779	0.304209	-0.434975
	275	2	1**	0.62835	1	0.813442	0.234304	2	0.186558	0.599073	-0.212529
	276	2	1**	0.738867	1	0.840522	0.111125	2	0.159478	0.855058	-0.0618335
	277	2	1**	0.805363	1	0.854643	0.0607193	2	0.145357	1.02341	0.0251083
	278	2	1**	0.280172	1	0.673242	1.16625	2	0.326758	0.0317251	-0.808411
	279	2	1**	0.913065	1	0.874807	0.0119189	2	0.125193	1.31991	0.162348
Cross-validatedb	1	1	1	0.741277	4	0.850296	1.97	2	0.149704	2.86356
	2	1	1	0.68456	4	0.899877	2.27919	2	0.100123	4.09061
	3	1	1	0.831765	4	0.875938	1.471	2	0.124062	2.79973
	4	1	1	0.660741	4	0.897615	2.41044	2	0.102385	4.17214
	5	1	1	0.671371	4	0.900903	2.35171	2	0.0990974	4.186
	6	1	1	0.543588	4	0.881291	3.0857	2	0.118709	4.51481
	7	1	1	0.602398	4	0.87474	2.73905	2	0.12526	4.04582
	8	1	1	0.327387	4	0.827816	4.6302	2	0.172184	5.19036
	9	1	1	0.518807	4	0.911354	3.23805	2	0.088646	5.31831
	10	1	1	0.595883	4	0.859291	2.77657	2	0.140709	3.8151
	11	1	1	0.279742	4	0.854307	5.07446	2	0.145693	6.03174
	12	1	1	0.553377	4	0.841008	3.02664	2	0.158992	3.77784
	13	1	1	0.538368	4	0.888143	3.11744	2	0.111857	4.68096
	14	1	1	0.740272	4	0.911302	1.97546	2	0.0886982	4.05443
	15	1	1	0.700836	4	0.926275	2.19013	2	0.0737249	4.67149
	16	1	1	0.400577	4	0.833946	4.04031	2	0.166054	4.68772
	17	1	1	0.4526	4	0.801149	3.66935	2	0.198851	3.87602
	18	1	1	0.407156	4	0.833214	3.99151	2	0.166786	4.62836
	19	1	1	0.458031	4	0.793701	3.63242	2	0.206299	3.74689
	20	1	1	0.537762	4	0.831237	3.12114	2	0.168763	3.72967
	21	1	1	0.413861	4	0.929171	3.94237	2	0.0708292	6.51011
	22	1	1	0.257314	4	0.727411	5.30602	2	0.272589	4.68878
	23	1	1	0.830045	4	0.899231	1.48076	2	0.100769	3.27787
	24	1	1	0.661136	4	0.850189	2.40826	2	0.149811	3.30013
	25	1	1	0.448452	4	0.91344	3.69776	2	0.0865598	5.83022
	26	1	1	0.70899	4	0.957067	2.14566	2	0.0429327	5.77383
	27	1	1	0.829122	4	0.932054	1.48598	2	0.0679457	4.14304
	28	1	1	0.710507	4	0.921162	2.13739	2	0.0788377	4.47358
	29	1	1	0.612167	4	0.859211	2.68315	2	0.140789	3.72036
	30	1	1	0.892889	4	0.950572	1.1087	2	0.0494278	4.4415
	31	1	1	0.0793089	4	0.880852	8.35804	2	0.119148	9.77879
	32	1	1	0.380842	4	0.951611	4.19047	2	0.0483889	7.56794
	33	1	1	0.116147	4	0.805161	7.40116	2	0.194839	7.6586
	34	1	1	0.54438	4	0.928386	3.0809	2	0.071614	5.62491
	35	1	1	0.215274	4	0.867494	5.79145	2	0.132506	6.96911
	36	1	1	0.0531645	4	0.852519	9.33892	2	0.147481	10.2676
	37	1	1	0.446402	4	0.854309	3.71187	2	0.145691	4.66918
	38	1	1	0.0766155	4	0.894004	8.44359	2	0.105996	10.1279
	39	1	1	0.352124	4	0.896573	4.42013	2	0.103427	6.15926
	40	1	1	0.302187	4	0.90511	4.85794	2	0.0948898	6.78831
	41	1	1	0.174184	4	0.665996	6.35462	2	0.334004	5.15458
	42	1	1	0.102542	4	0.802418	7.71629	2	0.197582	7.93894
	43	1	1	0.106216	4	0.776204	7.62751	2	0.223796	7.53457
	44	1	1	0.429208	4	0.778184	3.83208	2	0.221816	3.76201
	45	1	1	0.342203	4	0.621979	4.5029	2	0.378021	2.91851
	46	1	1	0.518482	4	0.890908	3.24008	2	0.109092	4.85987
	47	1	1	0.281344	4	0.985443	5.05853	2	0.0145571	10.9083
	48	1	1	0.55514	4	0.945467	3.01607	2	0.0545325	6.14154
	49	1	1	0.669504	4	0.951145	2.36201	2	0.0488551	5.71932
	50	1	1	0.65903	4	0.941149	2.41992	2	0.0588505	5.38382
	51	1	1	0.399057	4	0.976334	4.05168	2	0.0236656	8.91095
	52	1	1	0.266336	4	0.958221	5.21089	2	0.0417793	8.89594
	53	1	1	0.439553	4	0.973997	3.75935	2	0.0260028	8.42545
	54	1	1	0.369737	4	0.968964	4.27761	2	0.0310357	8.57949
	55	1	1	0.255975	4	0.98569	5.32038	2	0.01431	11.2048
	56	1	1	0.424187	4	0.705672	3.86784	2	0.294328	3.03645
	57	1	1	0.419453	4	0.704547	3.90184	2	0.295453	3.05963
	58	1	1	0.121138	4	0.554478	7.29412	2	0.445522	5.15138
	59	1	1	0.249477	4	0.754671	5.39101	2	0.245329	5.05807
	60	1	1	0.0993721	4	0.693252	7.79527	2	0.306748	6.8457
	61	1	1	0.217967	4	0.901435	5.75797	2	0.0985649	7.60421
	62	1	1	0.89512	4	0.877136	1.09465	2	0.122864	2.44552
	63	1	1	0.503608	4	0.814686	3.33372	2	0.185314	3.71492
	64	1	1	0.48667	4	0.863854	3.44253	2	0.136146	4.55759
	65	1	1	0.63196	4	0.839391	2.57105	2	0.160609	3.29815
	66	1	1	0.405518	4	0.830572	4.0036	2	0.169428	4.60268
	67	1	1	0.593869	4	0.777296	2.78821	2	0.222704	2.70787
	68	1	1	0.353507	4	0.774944	4.40874	2	0.225056	4.30132
	69	1	1	0.914103	4	0.897135	0.971385	2	0.102865	2.72266
	70	1	1	0.412101	4	0.860729	3.95521	2	0.139271	5.01763
	71	1	1	0.96973	4	0.937925	0.53769	2	0.0620748	3.38805
	72	1	1	0.961954	4	0.939092	0.60993	2	0.060908	3.50073
	73	1	1	0.937721	4	0.927581	0.805412	2	0.0724192	3.32533
	74	1	1	0.986632	4	0.923842	0.346302	2	0.076158	2.75746
	75	1	1	0.982049	4	0.927041	0.405194	2	0.0729585	2.90911
	76	1	1	0.574203	4	0.962575	2.90291	2	0.0374253	6.81714
	77	1	1	0.975888	4	0.861587	0.475004	2	0.138413	1.55177
	78	1	1	0.917389	4	0.891991	0.949266	2	0.108009	2.59144
	79	1	1	0.90064	4	0.92482	1.05953	2	0.0751797	3.49866
	80	1	1	0.805122	4	0.934108	1.6204	2	0.0658919	4.34325
	81	1	1	0.269992	4	0.970767	5.17311	2	0.0292334	9.59835
	82	1	1	0.613829	4	0.961454	2.67367	2	0.0385461	6.52655
	83	1	1	0.579547	4	0.934181	2.87155	2	0.0658191	5.59677
	84	1	1	0.377432	4	0.978703	4.21701	2	0.0212968	9.29205
	85	1	1	0.331066	4	0.976767	4.59817	2	0.0232335	9.49517
	86	1	1	0.319346	4	0.989731	4.70126	2	0.0102689	11.2576
	87	1	1	0.267116	4	0.990871	5.20278	2	0.00912942	11.9966
	88	1	1	0.0711069	4	0.995322	8.62779	2	0.00467839	16.7677
	89	1	1	0.109446	4	0.992345	7.55182	2	0.00765463	14.701
	90	1	1	0.769545	4	0.96126	1.81605	2	0.0387403	5.65848
	91	1	1	0.416229	4	0.986221	3.92516	2	0.0137791	9.88632
	92	1	1	0.387104	4	0.986851	4.14219	2	0.013149	10.1982
	93	1	1	0.459122	4	0.980345	3.62504	2	0.0196549	8.86389
	94	1	1	0.300484	4	0.987088	4.87389	2	0.0129122	10.9668
	95	1	1	0.385936	4	0.981483	4.15115	2	0.018517	9.5116
	96	1	1	0.238706	4	0.991859	5.51166	2	0.00814112	12.5367
	97	1	1	0.476652	4	0.979088	3.50807	2	0.020912	8.62036
	98	1	1	0.240748	4	0.990477	5.48843	2	0.00952298	12.1971
	99	1	1	0.211572	4	0.989362	5.83808	2	0.010638	12.323
	100	1	1	0.291225	4	0.989497	4.96194	2	0.010503	11.4727
	101	1	1	0.909616	4	0.906052	1.00119	2	0.0939482	2.95359
	102	1	1	0.421721	4	0.98734	3.88551	2	0.0126598	10.0184
	103	1	1	0.925867	4	0.904574	0.890871	2	0.0954259	2.8088
	104	1	1	0.979112	4	0.933064	0.439556	2	0.0669361	3.12872
	105	1	1	0.444033	4	0.98665	3.72823	2	0.0133504	9.75346
	106	1	1	0.0556764	4	0.993687	9.22669	2	0.00631331	16.7639
	107	1	1	0.564344	4	0.981175	2.96117	2	0.0188247	8.28804
	108	1	1	0.161798	4	0.990639	6.54789	2	0.00936055	13.2913
	109	1	1	0.352684	4	0.987326	4.41551	2	0.012674	10.5461
	110	1	1	0.897742	4	0.920043	1.07803	2	0.0799574	3.38358
	111	1	1	0.882833	4	0.95522	1.1711	2	0.04478	4.71116
	112	1	1	0.516127	4	0.980536	3.25479	2	0.019464	8.51356
	113	1	1	0.35808	4	0.987624	4.37131	2	0.0123761	10.5501
	114	1	1	0.852753	4	0.951358	1.35049	2	0.0486422	4.71699
	115	1	1	0.316129	4	0.990075	4.73009	2	0.00992478	11.3553
	116	1	1	0.39536	4	0.842156	4.07945	2	0.157844	4.84787
	117	1	1	0.267045	4	0.968701	5.20352	2	0.0312986	9.48799
	118	1	1	0.454975	4	0.941912	3.65316	2	0.0580885	6.64475
	119	1	1	0.587862	4	0.927392	2.82304	2	0.0726076	5.33735
	120	1	1	0.368946	4	0.958907	4.2839	2	0.0410935	8.00348
	121	1	1	0.712862	4	0.975526	2.12456	2	0.0244742	6.91497
	122	1	1	0.582882	4	0.956553	2.85205	2	0.0434473	6.45533
	123	1	1	0.806334	4	0.941764	1.61367	2	0.0582362	4.59986
	124	1	1	0.615121	4	0.929718	2.66632	2	0.0702822	5.25074
	125	1	1	0.871783	4	0.95902	1.23812	2	0.0409803	4.96346
	126	1	1	0.415025	4	0.870442	3.9339	2	0.129558	5.16335
	127	1	1	0.165992	4	0.781892	6.481	2	0.218108	6.45415
	128	1	1	0.298056	4	0.743543	4.89675	2	0.256457	4.44539
	129	1	1	0.292124	4	0.822617	4.95329	2	0.177383	5.44135
	130	1	1	0.269901	4	0.808346	5.17405	2	0.191654	5.47234
	131	1	1	0.280476	4	0.914951	5.06716	2	0.0850491	7.23814
	132	1	1	0.405054	4	0.853245	4.00704	2	0.146755	4.9473
	133	1	1	0.384092	4	0.832531	4.16534	2	0.167469	4.79238
	134	1	1	0.351491	4	0.825594	4.42535	2	0.174406	4.95449
	135	1	1	0.299207	4	0.8714	4.8859	2	0.1286	6.13238
	136	1	1	0.203084	4	0.832997	5.94776	2	0.167003	6.58149
	137	1	1	0.131417	4	0.690426	7.08591	2	0.309574	6.10983
	138	1	1	0.308084	4	0.846917	4.80328	2	0.153083	5.64422
	139	1	1	0.237826	4	0.962584	5.52173	2	0.0374163	9.43646
	140	1	1	0.145918	4	0.657781	6.81634	2	0.342219	5.54287
	141	1	1	0.332414	4	0.835998	4.58649	2	0.164002	5.26368
	142	1	1	0.470475	4	0.591212	3.54895	2	0.408788	1.7066
	143	1	2**	0.770855	4	0.522527	1.80889	1	0.477473	4.56953
	144	1	1	0.209089	4	0.952772	5.86974	2	0.0472285	9.2982
	145	1	2**	0.257788	4	0.510595	5.30095	1	0.489405	7.96603
	146	1	1	0.370449	4	0.567194	4.27196	2	0.432806	2.23249
	147	1	1	0.0137446	4	0.967838	12.542	2	0.0321616	16.7703
	148	1	1	0.735497	4	0.669186	2.00142	2	0.330814	0.830131
	149	1	2**	0.886091	4	0.561851	1.15104	1	0.438149	4.2287
	150	1	1	0.0225053	4	0.949025	11.3909	2	0.0509752	14.6588
	151	1	1	0.016106	4	0.96639	12.1736	2	0.0336105	16.3108
	152	1	1	0.376054	4	0.985255	4.2278	2	0.0147446	10.0515
	153	1	1	0.734515	4	0.83477	2.00676	2	0.16523	2.66609
	154	1	1	0.591781	4	0.664622	2.8003	2	0.335378	1.58792
	155	1	1	0.0149911	4	0.957738	12.3405	2	0.042262	16.0016
	156	1	2**	0.399714	4	0.844466	4.04677	1	0.155534	10.0108
	157	1	2**	0.101812	4	0.91226	7.73427	1	0.0877403	14.9977
	158	1	2**	0.146611	4	0.891341	6.80408	1	0.108659	13.5934
	159	1	2**	0.150186	4	0.898094	6.74168	1	0.101906	13.6744
	160	1	2**	0.402874	4	0.822181	4.02321	1	0.177819	9.6659
	161	1	2**	0.279212	4	0.870847	5.07975	1	0.129153	11.477
	162	1	1	0.113543	4	0.839683	7.45872	2	0.160317	8.19016
	163	1	1	0.651887	4	0.698247	2.45959	2	0.301753	1.55721
	164	1	1	0.500597	4	0.76206	3.35289	2	0.23794	3.1006
	165	1	1	0.356164	4	0.713447	4.38695	2	0.286553	3.63102
	166	1	1	0.521934	4	0.764553	3.21859	2	0.235447	2.9939
	167	1	1	0.724559	4	0.812923	2.0609	2	0.187077	2.41882
	168	1	1	0.37092	4	0.797324	4.26823	2	0.202676	4.42723
	169	1	1	0.0498493	4	0.880319	9.49504	2	0.119681	10.9057
	170	1	1	0.172385	4	0.913467	6.38191	2	0.0865334	8.51504
	171	1	2**	0.290196	4	0.507473	4.97187	1	0.492527	7.61196
	172	1	1	0.446939	4	0.836341	3.70817	2	0.163659	4.39038
	173	1	1	0.358245	4	0.889567	4.36997	2	0.110433	5.96233
	174	1	1	0.238712	4	0.832668	5.5116	2	0.167332	6.1406
	175	1	1	0.273595	4	0.904946	5.13631	2	0.0950543	7.06286
	176	1	1	0.162353	4	0.8956	6.53895	2	0.1044	8.25718
	177	1	1	0.370094	4	0.903928	4.27478	2	0.0960718	6.17779
	178	1	1	0.130986	4	0.906416	7.09434	2	0.0935836	9.05533
	179	1	1	0.169393	4	0.78695	6.42786	2	0.21305	6.46083
	181	1	1	0.311847	4	0.521495	4.76885	2	0.478505	2.36062
	182	1	1	0.317566	4	0.907466	4.71718	2	0.0925336	6.70305
	183	1	1	0.415302	4	0.782312	3.93189	2	0.217688	3.90997
	184	1	1	0.375193	4	0.819879	4.23455	2	0.180121	4.68531
	185	1	1	0.066849	4	0.577154	8.77967	2	0.422846	6.82157
	186	1	1	0.503313	4	0.797369	3.33559	2	0.202631	3.49515
	187	1	2**	0.550247	4	0.587337	3.04546	1	0.412663	6.33169
	188	1	2**	0.368904	4	0.598731	4.28423	1	0.401269	7.66489
	189	1	1	0.206128	4	0.83168	5.90796	2	0.16832	6.52282
	190	1	1	0.286249	4	0.944686	5.01024	2	0.0553136	8.1056
	191	1	1	0.529419	4	0.652698	3.17229	2	0.347302	1.85383
	192	1	1	0.501702	4	0.831132	3.34584	2	0.168868	3.95288
	193	1	1	0.462509	4	0.895152	3.6022	2	0.104848	5.31087
	194	1	1	0.126393	4	0.670675	7.18572	2	0.329325	6.0279
	195	1	1	0.388122	4	0.924897	4.1344	2	0.0751031	6.57574
	196	1	1	0.263325	4	0.598453	5.24232	2	0.401547	3.46007
	197	1	1	0.168628	4	0.53022	6.43973	2	0.46978	4.10148
	198	1	1	0.256874	4	0.673264	5.31073	2	0.326736	4.1764
	199	1	1	0.180679	4	0.669691	6.25819	2	0.330309	5.09146
	200	1	1	0.349261	4	0.547375	4.44382	2	0.452625	2.24366
	201	1	1	0.164673	4	0.574764	6.50186	2	0.425236	4.52419
	202	1	1	0.357603	4	0.881768	4.3752	2	0.118232	5.81346
	203	1	1	0.212609	4	0.610791	5.82494	2	0.389209	4.14592
	204	1	1	0.661381	4	0.868205	2.4069	2	0.131795	3.59697
	205	1	1	0.216947	4	0.784833	5.7706	2	0.215167	5.77841
	206	1	1	0.376303	4	0.608541	4.22584	2	0.391459	2.52791
	207	1	1	0.220633	4	0.839759	5.72518	2	0.160241	6.45776
	208	1	1	0.191626	4	0.849681	6.10247	2	0.150319	6.98637
	209	1	1	0.228425	4	0.750313	5.63132	2	0.249687	5.25158
	210	1	1	0.483368	4	0.810846	3.46403	2	0.189154	3.79476
	211	1	1	0.508234	4	0.845784	3.30441	2	0.154216	4.12793
	212	1	1	0.471145	4	0.797038	3.54449	2	0.202962	3.69996
	213	1	1	0.491113	4	0.880682	3.41375	2	0.119318	4.83127
	214	1	1	0.61325	4	0.83565	2.67697	2	0.16435	3.3491
	215	1	1	0.573473	4	0.858188	2.9072	2	0.141812	3.92755
	216	1	1	0.576222	4	0.921836	2.89104	2	0.0781642	5.24585
	217	1	1	0.588065	4	0.85882	2.82186	2	0.14118	3.8526
	218	1	1	0.620838	4	0.883282	2.63385	2	0.116718	4.10131
	219	1	1	0.624031	4	0.887227	2.61578	2	0.112773	4.16092
	220	2	1**	0.509145	4	0.528675	3.29866	2	0.471325	0.948007
	221	2	2	0.782157	4	0.595992	1.74704	1	0.404008	5.10492
	222	2	2	0.315892	4	0.570644	4.73223	1	0.429356	7.88149
	223	2	1**	0.258058	4	0.847087	5.29806	2	0.152913	6.14163
	224	2	1**	0.593568	4	0.654171	2.78995	2	0.345829	1.4845
	225	2	1**	0.937874	4	0.825855	0.804277	2	0.174145	1.33704
	226	2	2	0.754721	4	0.579759	1.89687	1	0.420241	5.12074
	227	2	1**	0.388778	4	0.657226	4.12939	2	0.342774	2.851
	228	2	1**	0.197624	4	0.718991	6.02048	2	0.281009	5.3191
	229	2	1**	0.844276	4	0.742083	1.39953	2	0.257917	0.932879
	230	2	1**	0.308624	4	0.523935	4.79832	2	0.476065	2.40965
	231	2	2	0.0299897	4	0.719497	10.7127	1	0.280503	15.1769
	232	2	2	0.0301759	4	0.724736	10.698	1	0.275264	15.2145
	233	2	1**	0.158	4	0.914616	6.60983	2	0.0853837	8.77223
	234	2	1**	0.492464	4	0.847339	3.40503	2	0.152661	4.2525
	235	2	1**	0.443873	4	0.835588	3.72934	2	0.164412	4.40056
	236	2	1**	0.493943	4	0.546448	3.39551	2	0.453552	1.18787
	237	2	1**	0.721936	4	0.934634	2.07517	2	0.0653661	4.81517
	238	2	2	0.323178	4	0.54228	4.66722	1	0.45772	7.58657
	239	2	2	0.0502227	4	0.671408	9.47697	1	0.328592	13.4864
	240	2	1**	0.597616	4	0.520181	2.76658	2	0.479819	0.347811
	241	2	2	0.991239	4	0.519668	0.27719	1	0.480332	3.01492
	242	2	2	0.930018	4	0.532352	0.8615	1	0.467648	3.70098
	243	2	2	0.879347	4	0.577679	1.19241	1	0.422321	4.39922
	244	2	1**	0.878532	4	0.797157	1.19737	2	0.202843	1.35431
	245	2	2	0.948622	4	0.566816	0.721735	1	0.433184	3.83978
	246	2	1**	0.936331	4	0.788958	0.815698	2	0.211042	0.872705
	247	2	2	0.886726	4	0.611279	1.14712	1	0.388721	4.6328
	248	2	1**	0.632956	4	0.616991	2.56545	2	0.383009	0.938739
	249	2	1**	0.885779	4	0.793227	1.15297	2	0.206773	1.26165
	250	2	1**	0.39074	4	0.687305	4.11443	2	0.312695	3.10923
	251	2	1**	0.551413	4	0.570044	3.03844	2	0.429956	1.0222
	252	2	1**	0.367597	4	0.659755	4.29463	2	0.340245	3.03874
	253	2	2	0.715371	4	0.51025	2.1109	1	0.48975	4.77321
	254	2	1**	0.595465	4	0.542951	2.77899	2	0.457049	0.543143
	255	2	1**	0.606325	4	0.653028	2.71653	2	0.346972	1.40099
	256	2	1**	0.421076	4	0.650526	3.89016	2	0.349474	2.55256
	257	2	1**	0.5571	4	0.59304	3.00434	2	0.40696	1.17713
	258	2	1**	0.438954	4	0.500331	3.76353	2	0.499669	1.18588
	259	2	2	0.688481	4	0.600552	2.2577	1	0.399448	5.65353
	260	2	1**	0.246394	4	0.517722	5.42507	2	0.482278	2.98661
	261	2	1**	0.480597	4	0.551952	3.48215	2	0.448048	1.31897
	262	2	2	0.694508	4	0.622633	2.22471	1	0.377367	5.80649
	263	2	2	0.337403	4	0.775105	4.54365	1	0.224895	9.59867
	264	2	1**	0.625147	4	0.669369	2.60947	2	0.330631	1.43983
	265	2	2	0.761986	4	0.577836	1.85729	1	0.422164	5.06538
	266	2	2	0.789464	4	0.607729	1.7069	1	0.392271	5.16275
	267	2	1**	0.690386	4	0.742218	2.24727	2	0.257782	1.78202
	268	2	1**	0.954287	4	0.782881	0.675733	2	0.217119	0.660496
	269	2	1**	0.793793	4	0.721463	1.68306	2	0.278537	1.00622
	270	2	1**	0.911267	4	0.722834	0.990275	2	0.277166	0.327104
	271	2	1**	0.940545	4	0.811023	0.784262	2	0.188977	1.11731
	272	2	2	0.900828	4	0.62928	1.05832	1	0.37072	4.69688
	273	2	1**	0.650001	4	0.867126	2.47008	2	0.132874	3.64135
	274	2	1**	0.845546	4	0.77132	1.39222	2	0.22868	1.24347
	275	2	1**	0.667266	4	0.821577	2.37436	2	0.178423	2.8482
	276	2	1**	0.674427	4	0.848705	2.33487	2	0.151295	3.20353
	277	2	1**	0.990537	4	0.857425	0.28862	2	0.142575	1.29646
	278	2	1**	0.213783	4	0.691861	5.81013	2	0.308139	4.8475
	279	2	1**	0.904411	4	0.87982	1.03521	2	0.12018	2.43635
For the original data, squared Mahalanobis distance is based on canonical functions. For the cross-validated data, squared Mahalanobis distance is based on observations.
**. Misclassified case
b. Cross validation is done only for those cases in the analysis. In cross validation, each case is classified by the functions derived from all cases other than that case.
Separate-Groups Graphs
Classification Resultsa,c
Origin			Predicted Group Membership		Total
			"Korea"	"China"
Original	Count	"Korea"	208	10	218
		"China"	40	20	60
	%	"Korea"	95.4128	4.58716	100
		"China"	66.6667	33.3333	100
Cross-validatedb	Count	"Korea"	206	12	218
		"China"	41	19	60
	%	"Korea"	94.4954	5.50459	100
		"China"	68.3333	31.6667	100
a. 82.0% of original grouped cases correctly classified.
b. Cross validation is done only for those cases in the analysis. In cross validation, each case is classified by the functions derived from all cases other than that case.
c. 80.9% of cross-validated grouped cases correctly classified.
Notes
Output Created		07-AUG-2020 15:03:02
Comments
Input	Data	L:\2020_0_표고원산지_SIR_Nature Food\표고_BULK\SPSS\생표고_BULK_봉지_English.sav
	Active Dataset	데이터세트3
	Filter	<none>
	Weight	<none>
	Split File	<none>
	N of Rows in Working Data File	279
Syntax		GGRAPH /GRAPHDATASET NAME="graphdataset" VARIABLES=Origin2 Dis1_1 MISSING=LISTWISE REPORTMISSING=NO /GRAPHSPEC SOURCE=INLINE. BEGIN GPL SOURCE: s=userSource(id("graphdataset")) DATA: Origin2=col(source(s), name("Origin2"), unit.category()) DATA: Dis1_1=col(source(s), name("Dis1_1")) DATA: id=col(source(s), name("$CASENUM"), unit.category()) GUIDE: axis(dim(1), label("Origin2")) GUIDE: axis(dim(2)…
Resources	Processor Time	00:00:00.30
	Elapsed Time	00:00:00.31
Notes
Output Created		07-AUG-2020 15:04:54
Comments
Input	Data	L:\2020_0_표고원산지_SIR_Nature Food\표고_BULK\SPSS\생표고_BULK_봉지_English.sav
	Active Dataset	데이터세트3
	Filter	<none>
	Weight	<none>
	Split File	<none>
	N of Rows in Working Data File	279
Missing Value Handling	Definition of Missing	User-defined missing values are treated as missing.
	Cases Used	Statistics are based on all cases with valid data for all variables in the analysis.
Syntax		ROC Dis1_1 BY 원산지 (2) /PLOT=CURVE(REFERENCE) /PRINT=SE COORDINATES /CRITERIA=CUTOFF(INCLUDE) TESTPOS(LARGE) DISTRIBUTION(FREE) CI(95) /MISSING=EXCLUDE.
Resources	Processor Time	00:00:00.37
	Elapsed Time	00:00:00.33
Notes
Output Created		07-AUG-2020 15:07:25
Comments
Input	Data	L:\2020_0_표고원산지_SIR_Nature Food\표고_BULK\SPSS\생표고_BULK_봉지_English.sav
	Active Dataset	데이터세트3
	Filter	<none>
	Weight	<none>
	Split File	<none>
	N of Rows in Working Data File	279
Missing Value Handling	Definition of Missing	User-defined missing values are treated as missing.
	Cases Used	Statistics are based on all cases with valid data for all variables in the analysis.
Syntax		ROC Dis1_1 BY 원산지 (2) /PLOT=CURVE(REFERENCE) /PRINT=SE COORDINATES /CRITERIA=CUTOFF(INCLUDE) TESTPOS(LARGE) DISTRIBUTION(FREE) CI(95) /MISSING=EXCLUDE.
Resources	Processor Time	00:00:00.34
	Elapsed Time	00:00:00.32
ROC Dis1_1 BY 원산지 (1)
/PLOT=CURVE(REFERENCE)
/PRINT=SE COORDINATES
/CRITERIA=CUTOFF(INCLUDE) TESTPOS(LARGE) DISTRIBUTION(FREE) CI(95)
/MISSING=EXCLUDE.
ROC Curve
Notes
Output Created		07-AUG-2020 15:08:14
Comments
Input	Data	L:\2020_0_표고원산지_SIR_Nature Food\표고_BULK\SPSS\생표고_BULK_봉지_English.sav
	Active Dataset	데이터세트3
	Filter	<none>
	Weight	<none>
	Split File	<none>
	N of Rows in Working Data File	279
Missing Value Handling	Definition of Missing	User-defined missing values are treated as missing.
	Cases Used	Statistics are based on all cases with valid data for all variables in the analysis.
Syntax		ROC Dis1_1 BY 원산지 (1) /PLOT=CURVE(REFERENCE) /PRINT=SE COORDINATES /CRITERIA=CUTOFF(INCLUDE) TESTPOS(LARGE) DISTRIBUTION(FREE) CI(95) /MISSING=EXCLUDE.
Resources	Processor Time	00:00:00.37
	Elapsed Time	00:00:00.36
Case Processing Summary
Origin	Valid N (listwise)
Positivea	218
Negative	60
Missing	1
Larger values of the test result variable(s) indicate stronger evidence for a positive actual state.
a. The positive actual state is "Korea".
Area Under the Curve
Test Result Variable(s):	Discriminant Scores from Function 1 for Analysis 1
Area	Std. Errora	Asymptotic Sig.b	Asymptotic 95% Confidence Interval
			Lower Bound	Upper Bound
0.853287	0.0244355	5.31311e-17	0.805395	0.90118
a. Under the nonparametric assumption
b. Null hypothesis: true area = 0.5
Coordinates of the Curve
Test Result Variable(s):	Discriminant Scores from Function 1 for Analysis 1
Positive if Greater Than or Equal Toa	Sensitivity	1 - Specificity
-4.04646	1	1
-2.99264	0.995413	1
-2.91175	0.990826	1
-2.82397	0.986239	1
-2.68917	0.981651	1
-2.55472	0.977064	1
-2.45017	0.972477	1
-2.32701	0.972477	0.983333
-2.23812	0.972477	0.966667
-2.13574	0.972477	0.95
-1.93067	0.972477	0.933333
-1.81276	0.972477	0.916667
-1.78296	0.972477	0.9
-1.75546	0.972477	0.883333
-1.74347	0.972477	0.866667
-1.72433	0.972477	0.85
-1.68887	0.972477	0.833333
-1.66319	0.972477	0.816667
-1.65949	0.972477	0.8
-1.65235	0.972477	0.783333
-1.64112	0.972477	0.766667
-1.62204	0.96789	0.766667
-1.60932	0.963303	0.766667
-1.5906	0.963303	0.75
-1.56123	0.963303	0.733333
-1.52442	0.958716	0.733333
-1.47577	0.958716	0.716667
-1.4478	0.958716	0.7
-1.43202	0.958716	0.683333
-1.40993	0.954128	0.683333
-1.38218	0.954128	0.666667
-1.35804	0.954128	0.65
-1.34766	0.949541	0.65
-1.34159	0.944954	0.65
-1.33249	0.944954	0.633333
-1.31627	0.944954	0.616667
-1.29293	0.944954	0.6
-1.26768	0.940367	0.6
-1.25415	0.940367	0.583333
-1.24466	0.940367	0.566667
-1.23664	0.93578	0.566667
-1.21834	0.93578	0.55
-1.18736	0.931193	0.55
-1.1636	0.931193	0.533333
-1.14549	0.926606	0.533333
-1.1198	0.922018	0.533333
-1.0981	0.922018	0.516667
-1.08151	0.917431	0.516667
-1.06728	0.912844	0.516667
-1.04747	0.908257	0.516667
-1.0236	0.90367	0.516667
-1.01114	0.90367	0.5
-0.993416	0.899083	0.5
-0.969873	0.894495	0.5
-0.940902	0.889908	0.5
-0.915545	0.889908	0.483333
-0.903486	0.889908	0.466667
-0.900299	0.889908	0.45
-0.898856	0.889908	0.433333
-0.880025	0.889908	0.416667
-0.852762	0.885321	0.416667
-0.833144	0.885321	0.4
-0.819537	0.880734	0.4
-0.81439	0.876147	0.4
-0.810339	0.87156	0.4
-0.804925	0.87156	0.383333
-0.79631	0.87156	0.366667
-0.785008	0.866972	0.366667
-0.775941	0.862385	0.366667
-0.770821	0.857798	0.366667
-0.740519	0.853211	0.366667
-0.707216	0.853211	0.35
-0.70015	0.848624	0.35
-0.690667	0.844037	0.35
-0.675504	0.83945	0.35
-0.665966	0.834862	0.35
-0.652831	0.830275	0.35
-0.63615	0.830275	0.333333
-0.628525	0.825688	0.333333
-0.59815	0.825688	0.316667
-0.569333	0.821101	0.316667
-0.562891	0.821101	0.3
-0.532113	0.821101	0.283333
-0.490893	0.816514	0.283333
-0.466072	0.811927	0.283333
-0.448041	0.807339	0.283333
-0.43671	0.802752	0.283333
-0.431666	0.802752	0.266667
-0.401633	0.798165	0.266667
-0.374367	0.793578	0.266667
-0.373343	0.788991	0.266667
-0.368226	0.788991	0.25
-0.357027	0.784404	0.25
-0.34889	0.779817	0.25
-0.345664	0.779817	0.233333
-0.338377	0.775229	0.233333
-0.332	0.775229	0.216667
-0.326504	0.770642	0.216667
-0.318355	0.766055	0.216667
-0.311571	0.766055	0.2
-0.300046	0.761468	0.2
-0.284064	0.756881	0.2
-0.275992	0.752294	0.2
-0.273284	0.747706	0.2
-0.263056	0.743119	0.2
-0.248192	0.738532	0.2
-0.234124	0.738532	0.183333
-0.22124	0.733945	0.183333
-0.213917	0.729358	0.183333
-0.21183	0.729358	0.166667
-0.209294	0.724771	0.166667
-0.205819	0.720183	0.166667
-0.196198	0.715596	0.166667
-0.176596	0.711009	0.166667
-0.162085	0.711009	0.15
-0.157652	0.711009	0.133333
-0.146951	0.706422	0.133333
-0.131047	0.701835	0.133333
-0.121781	0.697248	0.133333
-0.115173	0.697248	0.116667
-0.105292	0.692661	0.116667
-0.0992378	0.688073	0.116667
-0.0989254	0.683486	0.116667
-0.0930873	0.678899	0.116667
-0.0871853	0.678899	0.1
-0.0859756	0.674312	0.1
-0.0844685	0.669725	0.1
-0.0837169	0.665138	0.1
-0.0815685	0.66055	0.1
-0.0797087	0.655963	0.1
-0.0780968	0.651376	0.1
-0.0761691	0.646789	0.1
-0.0716806	0.642202	0.1
-0.0664321	0.637615	0.1
-0.0635704	0.633028	0.1
-0.0585619	0.633028	0.0833333
-0.0494393	0.62844	0.0833333
-0.0408899	0.623853	0.0833333
-0.0350119	0.619266	0.0833333
-0.0312006	0.614679	0.0833333
-0.0221475	0.610092	0.0833333
-0.00685019	0.605505	0.0833333
0.00393139	0.600917	0.0833333
0.00850497	0.59633	0.0833333
0.01594	0.591743	0.0833333
0.0239077	0.587156	0.0833333
0.0302947	0.587156	0.0666667
0.0381813	0.582569	0.0666667
0.0438794	0.577982	0.0666667
0.0487927	0.573394	0.0666667
0.0524882	0.573394	0.05
0.0582421	0.568807	0.05
0.0640833	0.56422	0.05
0.0669276	0.559633	0.05
0.0683684	0.555046	0.05
0.0714112	0.550459	0.05
0.0786615	0.545872	0.05
0.0926134	0.541284	0.05
0.114545	0.536697	0.05
0.131694	0.53211	0.05
0.142586	0.527523	0.05
0.154237	0.522936	0.05
0.160921	0.518349	0.05
0.168518	0.518349	0.0333333
0.176522	0.513761	0.0333333
0.182009	0.509174	0.0333333
0.203334	0.504587	0.0333333
0.222673	0.5	0.0333333
0.228562	0.495413	0.0333333
0.235283	0.490826	0.0333333
0.239223	0.486239	0.0333333
0.240776	0.481651	0.0333333
0.254651	0.477064	0.0333333
0.272946	0.472477	0.0333333
0.285377	0.46789	0.0333333
0.296689	0.463303	0.0333333
0.300503	0.458716	0.0333333
0.31863	0.454128	0.0333333
0.339671	0.449541	0.0333333
0.343659	0.444954	0.0333333
0.347108	0.440367	0.0333333
0.350472	0.43578	0.0333333
0.351375	0.431193	0.0333333
0.352488	0.431193	0.0166667
0.35876	0.426606	0.0166667
0.368371	0.422018	0.0166667
0.37715	0.417431	0.0166667
0.389546	0.412844	0.0166667
0.403798	0.408257	0.0166667
0.412608	0.40367	0.0166667
0.419628	0.399083	0.0166667
0.425558	0.394495	0.0166667
0.42711	0.389908	0.0166667
0.436747	0.385321	0.0166667
0.447407	0.380734	0.0166667
0.463084	0.376147	0.0166667
0.479478	0.37156	0.0166667
0.492462	0.366972	0.0166667
0.507195	0.362385	0.0166667
0.516619	0.357798	0.0166667
0.543486	0.353211	0.0166667
0.572158	0.348624	0.0166667
0.584187	0.344037	0.0166667
0.596835	0.33945	0.0166667
0.611284	0.334862	0.0166667
0.621758	0.330275	0.0166667
0.631442	0.325688	0.0166667
0.639482	0.321101	0.0166667
0.645533	0.316514	0.0166667
0.649631	0.311927	0.0166667
0.650802	0.311927	0
0.65765	0.307339	0
0.66939	0.302752	0
0.676901	0.298165	0
0.691917	0.293578	0
0.710321	0.288991	0
0.723477	0.284404	0
0.733031	0.279817	0
0.757286	0.275229	0
0.787941	0.270642	0
0.812018	0.266055	0
0.831759	0.261468	0
0.838187	0.256881	0
0.862188	0.252294	0
0.88803	0.247706	0
0.925355	0.243119	0
0.965092	0.238532	0
0.977535	0.233945	0
0.984335	0.229358	0
0.989244	0.224771	0
1.00365	0.220183	0
1.03427	0.215596	0
1.06724	0.211009	0
1.085	0.206422	0
1.09924	0.201835	0
1.11136	0.197248	0
1.12038	0.192661	0
1.12718	0.188073	0
1.15075	0.183486	0
1.17623	0.178899	0
1.19054	0.174312	0
1.20309	0.169725	0
1.24669	0.165138	0
1.30714	0.16055	0
1.33599	0.155963	0
1.35106	0.151376	0
1.37849	0.146789	0
1.44985	0.142202	0
1.52241	0.137615	0
1.56004	0.133028	0
1.57964	0.12844	0
1.62169	0.123853	0
1.66443	0.119266	0
1.69687	0.114679	0
1.72573	0.110092	0
1.74351	0.105505	0
1.76263	0.100917	0
1.85846	0.0963303	0
1.9528	0.0917431	0
1.96329	0.087156	0
1.98641	0.0825688	0
2.01585	0.0779817	0
2.03407	0.0733945	0
2.04569	0.0688073	0
2.05984	0.0642202	0
2.069	0.059633	0
2.07845	0.0550459	0
2.1439	0.0504587	0
2.20754	0.0458716	0
2.22328	0.0412844	0
2.2459	0.0366972	0
2.27409	0.0321101	0
2.29376	0.0275229	0
2.3108	0.0229358	0
2.36722	0.0183486	0
2.43123	0.0137615	0
2.52173	0.00917431	0
2.70908	0.00458716	0
3.82573	0	0
a. The smallest cutoff value is the minimum observed test value minus 1, and the largest cutoff value is the maximum observed test value plus 1. All the other cutoff values are the averages of two consecutive ordered observed test values.

## Sheet: Table 8
Supplementary Table 8: Cutting Score Calculation by ROC curve (for Figure 5)
Coordinates of the Curve					Summary Table (assumed as Korea origin)
Test Result Variable(s):	Discriminant Scores from Function 1 for Analysis 1				Cutting score by ROC curve	-0.326504
Positive if Greater Than or Equal Toa	Sensitivity	1 - Specificity	Specificity		Sensitivity	0.770642
-4.04646	1	1	0		Specificity	0.783333
-2.99264	0.995413	1	0		AUC	0.853
-2.91175	0.990826	1	0
-2.82397	0.986239	1	0
-2.68917	0.981651	1	0
-2.55472	0.977064	1	0
-2.45017	0.972477	1	0
-2.32701	0.972477	0.983333	0.0166667
-2.23812	0.972477	0.966667	0.0333333
-2.13574	0.972477	0.95	0.05
-1.93067	0.972477	0.933333	0.0666667
-1.81276	0.972477	0.916667	0.0833333
-1.78296	0.972477	0.9	0.1
-1.75546	0.972477	0.883333	0.116667
-1.74347	0.972477	0.866667	0.133333
-1.72433	0.972477	0.85	0.15
-1.68887	0.972477	0.833333	0.166667
-1.66319	0.972477	0.816667	0.183333
-1.65949	0.972477	0.8	0.2
-1.65235	0.972477	0.783333	0.216667
-1.64112	0.972477	0.766667	0.233333
-1.62204	0.96789	0.766667	0.233333
-1.60932	0.963303	0.766667	0.233333
-1.5906	0.963303	0.75	0.25
-1.56123	0.963303	0.733333	0.266667
-1.52442	0.958716	0.733333	0.266667
-1.47577	0.958716	0.716667	0.283333
-1.4478	0.958716	0.7	0.3
-1.43202	0.958716	0.683333	0.316667
-1.40993	0.954128	0.683333	0.316667
-1.38218	0.954128	0.666667	0.333333
-1.35804	0.954128	0.65	0.35
-1.34766	0.949541	0.65	0.35
-1.34159	0.944954	0.65	0.35
-1.33249	0.944954	0.633333	0.366667
-1.31627	0.944954	0.616667	0.383333
-1.29293	0.944954	0.6	0.4
-1.26768	0.940367	0.6	0.4
-1.25415	0.940367	0.583333	0.416667
-1.24466	0.940367	0.566667	0.433333
-1.23664	0.93578	0.566667	0.433333
-1.21834	0.93578	0.55	0.45
-1.18736	0.931193	0.55	0.45
-1.1636	0.931193	0.533333	0.466667
-1.14549	0.926606	0.533333	0.466667
-1.1198	0.922018	0.533333	0.466667
-1.0981	0.922018	0.516667	0.483333
-1.08151	0.917431	0.516667	0.483333
-1.06728	0.912844	0.516667	0.483333
-1.04747	0.908257	0.516667	0.483333
-1.0236	0.90367	0.516667	0.483333
-1.01114	0.90367	0.5	0.5
-0.993416	0.899083	0.5	0.5
-0.969873	0.894495	0.5	0.5
-0.940902	0.889908	0.5	0.5
-0.915545	0.889908	0.483333	0.516667
-0.903486	0.889908	0.466667	0.533333
-0.900299	0.889908	0.45	0.55
-0.898856	0.889908	0.433333	0.566667
-0.880025	0.889908	0.416667	0.583333
-0.852762	0.885321	0.416667	0.583333
-0.833144	0.885321	0.4	0.6
-0.819537	0.880734	0.4	0.6
-0.81439	0.876147	0.4	0.6
-0.810339	0.87156	0.4	0.6
-0.804925	0.87156	0.383333	0.616667
-0.79631	0.87156	0.366667	0.633333
-0.785008	0.866972	0.366667	0.633333
-0.775941	0.862385	0.366667	0.633333
-0.770821	0.857798	0.366667	0.633333
-0.740519	0.853211	0.366667	0.633333
-0.707216	0.853211	0.35	0.65
-0.70015	0.848624	0.35	0.65
-0.690667	0.844037	0.35	0.65
-0.675504	0.83945	0.35	0.65
-0.665966	0.834862	0.35	0.65
-0.652831	0.830275	0.35	0.65
-0.63615	0.830275	0.333333	0.666667
-0.628525	0.825688	0.333333	0.666667
-0.59815	0.825688	0.316667	0.683333
-0.569333	0.821101	0.316667	0.683333
-0.562891	0.821101	0.3	0.7
-0.532113	0.821101	0.283333	0.716667
-0.490893	0.816514	0.283333	0.716667
-0.466072	0.811927	0.283333	0.716667
-0.448041	0.807339	0.283333	0.716667
-0.43671	0.802752	0.283333	0.716667
-0.431666	0.802752	0.266667	0.733333
-0.401633	0.798165	0.266667	0.733333
-0.374367	0.793578	0.266667	0.733333
-0.373343	0.788991	0.266667	0.733333
-0.368226	0.788991	0.25	0.75
-0.357027	0.784404	0.25	0.75
-0.34889	0.779817	0.25	0.75
-0.345664	0.779817	0.233333	0.766667
-0.338377	0.775229	0.233333	0.766667
-0.332	0.775229	0.216667	0.783333
-0.326504	0.770642	0.216667	0.783333
-0.318355	0.766055	0.216667	0.783333
-0.311571	0.766055	0.2	0.8
-0.300046	0.761468	0.2	0.8
-0.284064	0.756881	0.2	0.8
-0.275992	0.752294	0.2	0.8
-0.273284	0.747706	0.2	0.8
-0.263056	0.743119	0.2	0.8
-0.248192	0.738532	0.2	0.8
-0.234124	0.738532	0.183333	0.816667
-0.22124	0.733945	0.183333	0.816667
-0.213917	0.729358	0.183333	0.816667
-0.21183	0.729358	0.166667	0.833333
-0.209294	0.724771	0.166667	0.833333
-0.205819	0.720183	0.166667	0.833333
-0.196198	0.715596	0.166667	0.833333
-0.176596	0.711009	0.166667	0.833333
-0.162085	0.711009	0.15	0.85
-0.157652	0.711009	0.133333	0.866667
-0.146951	0.706422	0.133333	0.866667
-0.131047	0.701835	0.133333	0.866667
-0.121781	0.697248	0.133333	0.866667
-0.115173	0.697248	0.116667	0.883333
-0.105292	0.692661	0.116667	0.883333
-0.0992378	0.688073	0.116667	0.883333
-0.0989254	0.683486	0.116667	0.883333
-0.0930873	0.678899	0.116667	0.883333
-0.0871853	0.678899	0.1	0.9
-0.0859756	0.674312	0.1	0.9
-0.0844685	0.669725	0.1	0.9
-0.0837169	0.665138	0.1	0.9
-0.0815685	0.66055	0.1	0.9
-0.0797087	0.655963	0.1	0.9
-0.0780968	0.651376	0.1	0.9
-0.0761691	0.646789	0.1	0.9
-0.0716806	0.642202	0.1	0.9
-0.0664321	0.637615	0.1	0.9
-0.0635704	0.633028	0.1	0.9
-0.0585619	0.633028	0.0833333	0.916667
-0.0494393	0.62844	0.0833333	0.916667
-0.0408899	0.623853	0.0833333	0.916667
-0.0350119	0.619266	0.0833333	0.916667
-0.0312006	0.614679	0.0833333	0.916667
-0.0221475	0.610092	0.0833333	0.916667
-0.00685019	0.605505	0.0833333	0.916667
0.00393139	0.600917	0.0833333	0.916667
0.00850497	0.59633	0.0833333	0.916667
0.01594	0.591743	0.0833333	0.916667
0.0239077	0.587156	0.0833333	0.916667
0.0302947	0.587156	0.0666667	0.933333
0.0381813	0.582569	0.0666667	0.933333
0.0438794	0.577982	0.0666667	0.933333
0.0487927	0.573394	0.0666667	0.933333
0.0524882	0.573394	0.05	0.95
0.0582421	0.568807	0.05	0.95
0.0640833	0.56422	0.05	0.95
0.0669276	0.559633	0.05	0.95
0.0683684	0.555046	0.05	0.95
0.0714112	0.550459	0.05	0.95
0.0786615	0.545872	0.05	0.95
0.0926134	0.541284	0.05	0.95
0.114545	0.536697	0.05	0.95
0.131694	0.53211	0.05	0.95
0.142586	0.527523	0.05	0.95
0.154237	0.522936	0.05	0.95
0.160921	0.518349	0.05	0.95
0.168518	0.518349	0.0333333	0.966667
0.176522	0.513761	0.0333333	0.966667
0.182009	0.509174	0.0333333	0.966667
0.203334	0.504587	0.0333333	0.966667
0.222673	0.5	0.0333333	0.966667
0.228562	0.495413	0.0333333	0.966667
0.235283	0.490826	0.0333333	0.966667
0.239223	0.486239	0.0333333	0.966667
0.240776	0.481651	0.0333333	0.966667
0.254651	0.477064	0.0333333	0.966667
0.272946	0.472477	0.0333333	0.966667
0.285377	0.46789	0.0333333	0.966667
0.296689	0.463303	0.0333333	0.966667
0.300503	0.458716	0.0333333	0.966667
0.31863	0.454128	0.0333333	0.966667
0.339671	0.449541	0.0333333	0.966667
0.343659	0.444954	0.0333333	0.966667
0.347108	0.440367	0.0333333	0.966667
0.350472	0.43578	0.0333333	0.966667
0.351375	0.431193	0.0333333	0.966667
0.352488	0.431193	0.0166667	0.983333
0.35876	0.426606	0.0166667	0.983333
0.368371	0.422018	0.0166667	0.983333
0.37715	0.417431	0.0166667	0.983333
0.389546	0.412844	0.0166667	0.983333
0.403798	0.408257	0.0166667	0.983333
0.412608	0.40367	0.0166667	0.983333
0.419628	0.399083	0.0166667	0.983333
0.425558	0.394495	0.0166667	0.983333
0.42711	0.389908	0.0166667	0.983333
0.436747	0.385321	0.0166667	0.983333
0.447407	0.380734	0.0166667	0.983333
0.463084	0.376147	0.0166667	0.983333
0.479478	0.37156	0.0166667	0.983333
0.492462	0.366972	0.0166667	0.983333
0.507195	0.362385	0.0166667	0.983333
0.516619	0.357798	0.0166667	0.983333
0.543486	0.353211	0.0166667	0.983333
0.572158	0.348624	0.0166667	0.983333
0.584187	0.344037	0.0166667	0.983333
0.596835	0.33945	0.0166667	0.983333
0.611284	0.334862	0.0166667	0.983333
0.621758	0.330275	0.0166667	0.983333
0.631442	0.325688	0.0166667	0.983333
0.639482	0.321101	0.0166667	0.983333
0.645533	0.316514	0.0166667	0.983333
0.649631	0.311927	0.0166667	0.983333
0.650802	0.311927	0	1
0.65765	0.307339	0	1
0.66939	0.302752	0	1
0.676901	0.298165	0	1
0.691917	0.293578	0	1
0.710321	0.288991	0	1
0.723477	0.284404	0	1
0.733031	0.279817	0	1
0.757286	0.275229	0	1
0.787941	0.270642	0	1
0.812018	0.266055	0	1
0.831759	0.261468	0	1
0.838187	0.256881	0	1
0.862188	0.252294	0	1
0.88803	0.247706	0	1
0.925355	0.243119	0	1
0.965092	0.238532	0	1
0.977535	0.233945	0	1
0.984335	0.229358	0	1
0.989244	0.224771	0	1
1.00365	0.220183	0	1
1.03427	0.215596	0	1
1.06724	0.211009	0	1
1.085	0.206422	0	1
1.09924	0.201835	0	1
1.11136	0.197248	0	1
1.12038	0.192661	0	1
1.12718	0.188073	0	1
1.15075	0.183486	0	1
1.17623	0.178899	0	1
1.19054	0.174312	0	1
1.20309	0.169725	0	1
1.24669	0.165138	0	1
1.30714	0.16055	0	1
1.33599	0.155963	0	1
1.35106	0.151376	0	1
1.37849	0.146789	0	1
1.44985	0.142202	0	1
1.52241	0.137615	0	1
1.56004	0.133028	0	1
1.57964	0.12844	0	1
1.62169	0.123853	0	1
1.66443	0.119266	0	1
1.69687	0.114679	0	1
1.72573	0.110092	0	1
1.74351	0.105505	0	1
1.76263	0.100917	0	1
1.85846	0.0963303	0	1
1.9528	0.0917431	0	1
1.96329	0.087156	0	1
1.98641	0.0825688	0	1
2.01585	0.0779817	0	1
2.03407	0.0733945	0	1
2.04569	0.0688073	0	1
2.05984	0.0642202	0	1
2.069	0.059633	0	1
2.07845	0.0550459	0	1
2.1439	0.0504587	0	1
2.20754	0.0458716	0	1
2.22328	0.0412844	0	1
2.2459	0.0366972	0	1
2.27409	0.0321101	0	1
2.29376	0.0275229	0	1
2.3108	0.0229358	0	1
2.36722	0.0183486	0	1
2.43123	0.0137615	0	1
2.52173	0.00917431	0	1
2.70908	0.00458716	0	1
3.82573	0	0	1
a. The smallest cutoff value is the minimum observed test value minus 1, and the largest cutoff value is the maximum observed test value plus 1. All the other cutoff values are the averages of two consecutive ordered observed test values.
