# Supplementary material for: An origin identification model for labeling of shiitake (Lentinula edodes)
Source: NPJ Sci Food. 2021 Feb 2;5:2. doi: 10.1038/s41538-021-00085-4 (PMC7854607; doi:10.1038/s41538-021-00085-4)
Supplement: Supplementary file 2 — Dataset [file 41538_2021_85_MOESM2_ESM.xlsx]

## Sheet: Raw data
Cultivation Method	Country of Origin	Year	Cultivation Region	Farm	Cultivar	Harvesting Cycles	Replicate	δ13C	δ15N	δ18O	δ34S
wood log	Korean origin	2017	Cheonan	A	Yujiro	non-specified	1	-26.769	-5.5444	24.1976	2.96154
							2	-26.6894	-5.05506	24.2673	2.7936
							3	-26.8653	-4.06674	24.508	2.64483
							4	-26.3517	-4.68956	24.1565	2.72032
							5	-27.033	-5.40798	24.744	2.90648
							6	-26.8821	-6.00048	25.903	3.41493
							7	-25.0883	-4.34852	25.5195	3.53194
							8	-25.4952	-5.17595	25.3149	3.14825
							9	-25.4466	-5.66747	25.6616	3.32136
							10	-26.9167	-4.14051	24.6339	2.85958
							11	-25.4159	-5.1134	25.0974	3.31761
							12	-27.1082	-4.85063	25.0662	2.91014
							13	-25.5855	-5.30634	24.9988	3.14535
							14	-27.3525	-5.44396	23.8585	2.84261
							15	-26.9227	-5.33281	24.4623	2.34464
					Hasil	non-specified	1	-26.7559	-6.7696	25.5545	3.74413
							2	-26.4414	-7.12082	24.717	3.72682
							3	-26.5083	-6.4504	25.4411	4.22589
							4	-26.5287	-6.24246	25.6353	3.65663
							5	-25.9821	-7.14207	25.7184	3.78146
							6	-26.0727	-6.93843	25.2501	4.28976
							7	-25.7046	-6.82665	24.0633	4.80212
							8	-26.1375	-6.72505	25.3924	4.08971
							9	-24.9176	-6.1108	25.8317	4.63452
							10	-24.221	-6.37889	26.265	4.54677
			Yeoju	B	Sanjo108	non-specified	1	-25.8157	-4.94207	23.838	4.08664
							2	-26.1772	-5.47991	24.3367	3.37371
							3	-25.8907	-4.1154	23.4906	3.43965
							4	-25.8725	-4.79965	23.7939	4.04179
							5	-25.8394	-4.35095	24.0614	4.4938
							6	-25.7094	-4.13378	23.4959	3.67002
							7	-25.6347	-5.2584	23.7286	3.61795
							8	-26.0096	-4.52676	23.9883	3.89291
							9	-25.7112	-4.4859	23.4184	3.905
							10	-25.737	-4.05757	23.6442	4.5108
		2018	Jangheung	C	Yujiro	non-specified	1	-25.968	-5.2671	23.942	7.83024
							2	-25.804	-3.44078	23.7416	7.41894
							3	-26.4914	-2.63786	24.3254	7.93498
							4	-26.3624	-3.58469	23.28	7.56148
							5	-25.6566	-2.58062	24.5648	7.47863
							6	-26.5587	-2.39548	24.5486	7.08098
							7	-26.5513	-3.05956	23.9022	6.81164
							8	-27.2159	-3.95139	24.4179	6.5749
							9	-26.5645	-2.40883	23.9995	7.37991
							10	-28.1747	-3.65801	23.6638	5.91652
			Jangheung	D	Mori290	non-specified	1	-26.1491	-4.16718	24.435	7.33432
							2	-27.4705	-2.72653	23.7637	6.7541
							3	-26.6702	-2.42601	24.0911	7.39407
							4	-24.7055	-3.98055	23.6896	6.87042
							5	-26.7053	-3.88668	23.0435	6.89185
							6	-26.4571	-3.46343	23.8232	7.16761
							7	-25.4422	-3.33107	22.9536	6.92408
							8	-25.508	-3.41587	22.8795	6.71275
							9	-25.8291	-2.42128	23.9116	5.7411
							10	-24.928	-3.45229	24.1788	5.28794
		2019	Imsil	E	Yujiro	1st year	1	-26.346	-4.25951	23.8249	4.53873
							2	-25.6859	-2.3906	22.4569	3.92047
							3	-25.7698	-4.46728	23.23	4.31465
							4	-26.64	-2.78726	22.5582	4.45879
							5	-25.3139	-3.32047	22.8543	4.54313
						2nd tear	1	-23.0419	-1.30973	24.2751	4.98519
							2	-26.517	-3.96982	23.7783	4.90692
							3	-26.8978	-2.15252	23.9096	5.45782
							4	-25.6096	-2.88103	24.8534	5.30906
							5	-25.7996	-1.66099	23.7783	4.92445
						3rd year	1	-26.2168	-1.40239	24.1115	6.69547
							2	-26.8801	-0.97429	24.4903	6.64081
							3	-26.1662	-1.87566	23.485	7.57886
							4	-27.431	-1.39161	23.7938	6.437
							5	-25.7312	-1.24975	23.6549	6.80433
			Wanju	F	Yujiro	1st year	1	-25.1043	-1.60986	24.9031	6.76018
							2	-24.2563	-2.68902	24.7755	6.29187
							3	-23.7902	-2.65176	25.0551	5.82226
							4	-25.1374	-2.76265	23.953	5.61549
							5	-23.9306	-3.13737	24.9619	6.50511
sawdust block	Korean origin	2017	Cheongyang	G	Chamaram	non-specified	1	-24.9935	1.4433	21.4639	3.57205
							2	-24.9504	1.98967	21.0934	3.45124
							3	-24.9106	1.51177	21.621	4.28839
							4	-24.6916	1.8964	21.0378	3.66548
							5	-24.8687	1.98156	21.0214	3.64965
							6	-25.1795	1.96997	20.7244	3.51063
							7	-25.0296	1.80076	20.8143	3.97759
							8	-25.29	1.75826	20.2798	3.15072
							9	-24.9946	2.28099	20.5988	3.38738
							10	-25.3741	1.72593	21.1477	3.34699
							11	-24.8958	1.91288	19.9568	3.44849
							12	-25.2125	1.60419	20.9001	3.52371
							13	-25.2724	2.06248	20.755	3.36773
							14	-24.9597	2.0434	21.2459	3.76428
							15	-25.0516	2.3061	21.1881	3.44921
							16	-25.5594	1.73719	20.7583	3.03446
							17	-25.4672	1.42128	21.0258	3.07808
							18	-25.3071	1.69835	20.5192	3.43212
							19	-25.3811	1.32673	20.9165	3.69371
							20	-25.491	1.50998	21.197	3.64043
		2018	Choengju	H	Sanjo701	non-specified	1	-23.4533	0.933839	20.9732	14.4255
							2	-25.0639	-0.00919839	20.5814	14.0737
							3	-24.3482	0.781762	21.2759	13.5753
							4	-24.8575	0.520915	21.1303	13.6202
							5	-23.651	0.863528	20.7591	14.1772
							6	-23.5886	1.08745	22.3315	14.2909
							7	-24.0228	1.05346	21.5256	13.4115
							8	-23.604	0.670347	21.5569	14.6112
							9	-24.5966	0.630296	20.7986	13.5308
							10	-23.9019	1.01954	22.4828	13.9011
			Jangheung	I	L808	non-specified	1	-23.5941	1.49087	19.5258	8.04898
							2	-24.0197	2.15141	20.5728	8.5449
							3	-23.7889	1.28887	19.92	3.86181
							4	-23.8798	1.61358	20.9645	8.48256
							5	-23.9544	1.27993	19.828	8.95448
							6	-23.3242	1.47079	19.9933	3.90168
							7	-24.2854	1.17171	20.2874	8.38789
							8	-23.2938	1.70569	20.4552	3.60772
							9	-23.9794	1.44459	20.2368	8.7701
							10	-23.844	1.53713	20.252	8.3703
		2019	Andong	J	non-specified	non-specified	1	-25.1127	-1.62898	24.433	16.661
							2	-25.253	-1.14767	25.1273	16.9831
							3	-25.5338	-1.03116	24.4379	17.0349
							4	-24.9876	-1.04324	23.7988	17.475
							5	-24.8748	-1.66658	23.2484	17.8928
			Sejong	K	non-specified	non-specified	1	-24.4	0.671574	20.7341	15.6399
							2	-24.2669	2.23364	21.6378	17.0175
							3	-24.1337	1.20222	21.0573	15.8553
							4	-24.2372	1.24007	21.4066	15.8165
							5	-24.3817	1.09523	21.2979	16.0837
			Koesan	L	non-specified	non-specified	1	-25.8327	3.50539	21.3126	4.32779
							2	-26.0493	3.23139	20.6263	4.0763
							3	-25.8954	3.32644	21.6139	4.50378
							4	-25.8345	3.38162	20.9215	4.07357
							5	-25.9389	4.07621	21.2874	3.72312
			Miryang	M	non-specified	non-specified	1	-25.0173	-1.20487	23.4326	16.5965
							2	-24.9969	-1.24328	23.5914	16.4189
							3	-25.3316	-1.75949	23.8055	15.97
							4	-25.3288	-1.01279	23.8075	16.8634
							5	-25.4144	-1.37954	24.6523	15.5736
			Iksan	N	L808	1st	1	-26.0092	1.14522	24.0912	6.25846
							2	-25.0103	0.939726	23.0377	6.29447
							3	-25.6154	0.62023	23.2261	5.96975
							4	-25.6146	0.831774	23.6267	6.18711
							5	-25.3991	0.68059	23.3614	6.02948
						2nd	1	-25.8323	0.834798	23.1868	5.55012
							2	-25.4921	0.783776	21.9708	5.40623
							3	-25.9035	0.735468	22.5736	5.16779
							4	-25.0392	1.42463	22.4346	5.14588
							5	-25.7681	0.976203	23.5184	5.20088
			Jangsu	O	L808	1st	1	-24.6143	1.34421	23.0006	8.54442
							2	-24.994	1.6163	22.4218	8.64794
							3	-25.0335	1.30465	23.0402	8.30648
							4	-24.7468	1.38605	22.2185	8.61561
							5	-24.8675	1.33621	22.6546	8.60393
						2nd	1	-24.6363	1.5215	24.2424	8.3199
							2	-24.5955	0.594099	22.8868	7.82766
							3	-24.3511	0.719153	23.3468	7.35225
							4	-24.5284	1.08822	23.4789	7.53874
							5	-24.3762	1.1224	23.7306	7.45112
						3rd	1	-25.4259	2.33541	24.354	4.17232
							2	-25.3341	2.29895	23.4124	4.3349
							3	-25.5407	1.76333	23.5164	4.58182
							4	-25.2637	2.80727	23.7632	3.80048
							5	-25.3056	2.50229	24.1493	5.02286
			Jangsu	P	L808	1st	1	-25.6079	3.8173	22.4461	5.32227
							2	-25.277	3.3603	23.4833	7.18584
							3	-25.325	4.01724	23.9547	5.38637
							4	-25.4674	3.33284	24.2919	7.14393
							5	-24.9324	1.7685	23.6007	8.10055
						2nd	1	-25.1913	3.29523	23.0975	4.84495
							2	-25.3059	3.23485	23.2742	5.68087
							3	-25.3883	3.02437	23.2755	4.13787
							4	-25.3393	3.25752	23.6043	4.71538
							5	-25.5058	3.02192	23.4905	4.40331
						3rd	1	-25.2344	4.06712	22.6385	3.4423
							2	-25.3895	3.34287	22.66	2.10205
							3	-25.1639	3.73326	23.2272	3.43108
							4	-24.7429	3.65249	23.1138	2.43053
							5	-25.402	3.84815	22.8309	3.11943
			Iksan	Q	L808	1st	1	-25.2107	1.16774	22.8377	7.99794
							2	-25.2804	3.5646	22.5581	4.73792
							3	-25.1545	1.18713	22.796	7.60685
							4	-24.7831	1.40679	22.7501	8.29013
							5	-25.1526	3.61396	21.9935	5.05868
						2nd	1	-25.1165	3.73558	24.4308	3.4622
							2	-25.0467	2.98748	22.9384	5.06421
							3	-25.1861	3.70977	23.6834	2.50326
							4	-24.9305	3.14236	23.4582	5.46464
							5	-24.5119	1.08147	23.423	7.08068
						3rd	1	-24.8581	2.24033	22.1862	5.79479
							2	-25.2285	3.3248	22.5227	2.98365
							3	-25.5398	3.91096	21.9924	3.74093
							4	-25.2215	2.28387	21.9417	6.1644
							5	-25.2326	3.92145	22.3704	3.84682
			Iksan	R	L808	1st	1	-23.4935	-0.74955	21.3939	21.7861
							2	-24.9251	2.69227	20.1793	10.861
							3	-25.285	2.00472	20.6733	11.1307
							4	-25.287	1.6905	20.9958	11.0694
							5	-25.1997	2.36673	20.4945	11.2525
						2nd	1	-24.8378	2.39817	21.8501	11.1676
							2	-24.9524	2.18586	20.8593	10.8171
							3	-24.9945	1.74292	21.3893	10.8806
							4	-25.1601	1.79056	20.8745	10.415
							5	-25.0601	1.9142	22.1358	10.684
	Chinese inoculated sawdust block	2018	Wonju	S	L808	non-specified	1	-24.3084	-1.08603	23.3143	23.8719
							2	-24.8954	-1.23149	22.4588	23.4953
							3	-24.5013	-1.51257	22.4774	23.1364
							4	-23.8382	-1.36303	22.1103	25.5168
							5	-24.7562	-1.21497	22.9191	23.0871
							6	-24.3757	-0.760038	23.3556	25.1738
							7	-24.0851	-1.1981	22.7809	24.6195
							8	-24.0041	-1.45132	22.9187	25.085
							9	-24.4329	-1.43673	23.6012	23.5733
							10	-24.0071	-1.18024	22.6866	26.034
			Iksan	T	non-specified	non-specified	1	-23.4574	-2.2571	24.7836	26.5435
							2	-24.275	-2.29557	22.9312	26.8591
							3	-23.3178	-1.97328	24.7537	24.3097
							4	-23.3537	-0.200068	23.2889	25.3858
							5	-24.4536	-2.47063	23.97	24.5971
							6	-22.9796	-1.94442	23.4186	26.275
							7	-23.7836	-2.45715	23.3209	21.5882
							8	-24.0762	-2.6815	23.4258	19.9768
							9	-23.2462	-0.633484	23.4795	26.649
							10	-24.6229	-2.7427	23.2124	23.4867
			non-specified	local market A	non-specified	non-specified	1	-24.9217	-0.775689	23.4298	6.17538
							2	-24.6955	-0.330823	23.6457	30.5949
							3	-24.1679	-0.310896	22.253	6.95922
							4	-23.7823	-1.56404	22.7243	8.32069
							5	-24.4196	-0.808052	23.2892	31.3116
							6	-24.2759	-0.567612	23.5129	31.8976
							7	-24.5269	3.33527	22.3747	4.19164
							8	-25.2958	0.61061	23.1613	6.70359
							9	-24.9882	-0.416091	23.1434	7.3916
							10	-24.55	-0.55896	23.138	31.3983
		2019	Iksan	U	non-specified	non-specified	1	-23.9778	-2.43875	21.7845	7.44783
							2	-24.2694	-2.42278	20.9381	5.23922
							3	-23.6113	-2.55109	21.0095	6.62883
							4	-24.1464	-2.46946	20.9555	6.6666
							5	-23.6712	-2.375	22.1272	6.48161
							6	-24.0687	-2.46458	21.414	7.21907
							7	-23.4802	-1.34828	21.4832	27.6059
			Yongin	V	non-specified	non-specified	1	-23.8271	-0.608981	23.2868	7.43116
							2	-23.4499	-0.265058	23.1455	6.60212
							3	-23.4908	-0.305709	23.1313	4.80964
							4	-23.5675	-0.155673	23.1196	5.98931
							5	-23.8895	0.158031	23.1736	6.20669
							6	-23.4424	-0.167026	23.7256	5.93106
							7	-23.3898	-0.0265285	25.4659	5.51218
			Jangsu	W	L808	1st	1	-23.0869	-1.21248	25.4963	20.0391
							2	-23.6457	-2.01383	24.9784	8.43363
							3	-22.7962	-1.12685	22.2852	20.7803
							4	-22.723	-1.25745	24.2148	20.6661
							5	-22.7605	-1.89	25.0222	20.2628
						2nd	1	-23.1452	-1.23958	25.1333	20.5012
							2	-23.1112	-1.49274	25.5975	20.6858
							3	-23.2858	-1.15895	24.8917	20.6063
							4	-23.1411	-1.40014	25.7538	20.5374
							5	-23.6967	-0.986329	25.4323	9.45316
						3rd	1	-22.5837	-1.39482	.	18.96
							2	-23.3053	-1.41779	23.069	7.89913
							3	-22.5867	-0.872916	23.9116	19.1946
							4	-22.5667	-1.6675	22.9878	20.2465
							5	-22.7841	-1.79144	24.4664	20.0193
						4th	1	-23.0092	-1.73611	24.8716	7.66799
							2	-22.7429	-1.627	23.653	19.1651
							3	-23.3712	-2.15547	23.9707	8.87914
							4	-23.3924	-1.82823	23.8148	5.772
							5	-22.5377	-1.71302	24.8161	18.4495
			Iksan	X	L808	1st	1	-22.7285	-0.377814	23.919	19.8178
							2	-23.4895	-1.10137	23.5	8.99669
							3	-22.8206	-1.4738	23.9554	19.0796
							4	-22.7688	-0.930969	23.6497	19.6473
							5	-23.3856	-1.3532	25.0413	7.90301
						2nd	1	-23.1719	-0.774088	24.6684	19.6324
							2	-23.9426	-1.31935	24.4933	7.41624
							3	-23.6338	-1.40214	24.1991	5.78061
							4	-23.663	-1.55195	25.0123	10.6716
							5	-23.5391	-1.4228	25.0278	8.92081
						3rd	1	-23.3007	-1.66575	23.6675	9.62406
							2	-23.1589	-1.00848	23.2282	5.14612
							3	-22.5221	-0.777827	23.0581	17.9253
							4	-23.2008	-1.22083	23.8567	6.93613
							5	-23.0063	-0.914164	23.4979	17.9702
						4th	1	-22.2127	-1.41728	22.8209	17.5517
							2	-22.9248	-1.34151	22.4881	11.2336
							3	-22.4316	-0.755271	21.8254	17.7701
							4	-22.2351	-0.843826	22.5493	16.7844
							5	-22.3902	-1.38066	21.9431	18.3454
			Iksan	Y	L808	1st	1	-23.4072	-0.990337	21.623	21.1926
							2	-23.4785	-0.784462	21.6992	21.4269
							3	-23.6034	-1.07244	21.6256	21.6828
							4	-23.4785	-0.564132	21.7733	21.839
							5	-23.5504	-0.998001	22.1408	21.7186
						2nd	1	-23.1879	-1.02409	22.4158	21.9445
							2	-23.2925	-0.514709	22.9104	22.018
							3	-23.0957	-1.07708	22.629	21.6663
							4	-23.1573	-1.03939	23.2273	21.7849
							5	-23.2081	-0.916742	22.9497	21.8576
	Chinese origin	2018	non-specified	local market B	non-specified	non-specified	1	-23.2849	-1.88683	22.2244	14.7831
							2	-23.999	-2.93351	23.2758	19.1923
							3	-24.6309	-2.54133	22.0827	20.9491
							4	-22.9625	-1.52013	25.13	16.2115
							5	-24.3066	-1.66935	22.6746	18.8646
							6	-24.3031	-0.683267	23.3299	15.862
							7	-24.1641	-2.68654	22.7844	19.1747
							8	-24.5667	-1.8145	22.8866	20.2947
							9	-22.8065	-1.92491	21.478	23.414
							10	-23.9138	-1.44061	23.2267	18.0819
			non-specified	local market C	non-specified	non-specified	1	-25.1222	-0.980813	21.8679	10.9194
							2	-26.0127	-1.86622	23.6583	6.06484
							3	-25.9744	-2.07795	21.9352	12.9508
							4	-25.3801	0.728765	25.0966	5.36992
							5	-25.1695	1.54438	20.6203	4.31061
							6	-25.7726	0.691802	23.1401	6.25246
							7	-24.7856	-1.35732	22.8297	12.1191
							8	-25.0432	1.37327	23.7227	5.63548
							9	-25.3832	-1.41166	21.8115	13.2772
							10	-25.9602	-1.65753	23.6291	6.15475
			non-specified	local market D	non-specified	non-specified	1	-24.315	-1.56572	22.8119	12.1835
							2	-23.9917	-1.71217	22.4359	12.4082
							3	-24.5366	-1.55675	22.4356	11.6477
							4	-24.4893	-1.99236	23.0337	12.3771
							5	-23.4478	-0.639242	22.4522	13.9625
							6	-24.2951	-1.98178	22.87	12.7458
							7	-23.6513	-0.923777	22.8209	15.9033
							8	-24.3972	-2.1233	22.8025	12.8087
							9	-23.3537	-1.43916	22.1374	14.1779
							10	-23.5475	-0.572568	22.2139	14.0223
			non-specified	local market E	non-specified	non-specified	1	-23.0963	-1.04622	23.2519	8.89452
							2	-23.5705	-1.9053	23.754	12.8193
							3	-23.2108	-0.700988	22.2101	7.53505
							4	-22.7752	-2.8736	22.8025	20.1499
							5	-23.4192	-1.86082	22.4567	14.7979
							6	-23.481	-0.875105	21.7654	11.291
							7	-23.2034	-2.16362	24.4524	15.507
							8	-23.4605	-1.16908	21.929	11.3001
							9	-23.4733	-1.99405	23.4896	11.4991
							10	-23.8671	-3.10847	22.9608	21.3148
			non-specified	local market F	non-specified	non-specified	1	-22.9533	-1.63481	21.5608	12.5948
							2	-23.4146	-1.42992	21.7337	12.7601
							3	-24.5133	-1.28439	22.3261	5.3596
							4	-24.7299	-1.77523	21.9386	4.72521
							5	-23.3606	-1.17424	23.1557	10.6428
							6	-24.5447	-1.16243	22.4564	5.66758
		2019	non-specified	local market G	non-specified	non-specified	1	-24.3861	-2.05686	23.4772	10.1916
							2	-23.5534	-0.551284	21.5081	13.0049
							3	-23.8008	-0.549007	22.4357	13.2886
							4	-23.6057	-0.753901	21.9139	13.1172
							5	-23.853	-0.861689	22.3672	13.7038
							6	-23.8329	-0.177944	22.0638	12.2986
							7	-23.998	-1.96644	22.6938	9.77488
			non-specified	local market H	non-specified	non-specified	1	-23.3812	0.276981	21.5703	11.5292
							2	-23.5256	-1.2626	22.691	18.3415
							3	-22.9499	-1.14802	22.8385	17.9868
							4	-22.9813	-0.978661	22.7796	18.3608
							5	-23.8981	-0.0229523	22.59	12.599
							6	-23.1681	-1.52456	24.6549	9.73986
							7	-23.6418	0.300296	22.1868	11.5145
